# Supplementary material for: Biophysical Compatibility of a Heterotrimeric Tyrosinase-TYRP1-TYRP2 Metalloenzyme Complex
Source: Front Pharmacol. 2021 Apr 28;12:602206. doi: 10.3389/fphar.2021.602206 (PMC8114058; doi:10.3389/fphar.2021.602206)
Supplement: Supplementary file 1 [file DataSheet1.DOC]

HEADER                                                        TYRLTM2
EXPDTA    THEORETICAL MODEL
REMARK   3                                                              
REMARK   3 REFINEMENT OR HYDROGEN PLACEMENT:                            
REMARK   3   PROGRAM 1                  ICM 3.9                     
REMARK   3   AUTHORS 1      R.ABAGYAN, M.TOTROV                         
SEQRES   1 A  490  PHE PRO ARG ALA CYS VAL SER SER LYS ASN LEU MET GLU 
SEQRES   2 A  490  LYS GLU CYS CYS PRO PRO TRP SER GLY ASP ARG SER PRO 
SEQRES   3 A  490  CYS GLY GLN LEU SER GLY ARG GLY SER CYS GLN ASN ILE 
SEQRES   4 A  490  LEU LEU SER ASN ALA PRO LEU GLY PRO GLN PHE PRO PHE 
SEQRES   5 A  490  THR GLY VAL ASP ASP ARG GLU SER TRP PRO SER VAL PHE 
SEQRES   6 A  490  TYR ASN ARG THR CYS GLN CYS SER GLY ASN PHE MET GLY 
SEQRES   7 A  490  PHE ASN CYS GLY ASN CYS LYS PHE GLY PHE TRP GLY PRO 
SEQRES   8 A  490  ASN CYS THR GLU ARG ARG LEU LEU VAL ARG ARG ASN ILE 
SEQRES   9 A  490  PHE ASP LEU SER ALA PRO GLU LYS ASP LYS PHE PHE ALA 
SEQRES  10 A  490  TYR LEU THR LEU ALA LYS HIS THR ILE SER SER ASP TYR 
SEQRES  11 A  490  VAL ILE PRO ILE GLY THR TYR GLY GLN MET LYS ASN GLY 
SEQRES  12 A  490  SER THR PRO MET PHE ASN ASP ILE ASN ILE TYR ASP LEU 
SEQRES  13 A  490  PHE VAL TRP MET HIS TYR TYR VAL SER MET ASP ALA LEU 
SEQRES  14 A  490  LEU GLY GLY SER GLU ILE TRP ARG ASP ILE ASP PHE ALA 
SEQRES  15 A  490  HIS GLU ALA PRO ALA PHE LEU PRO TRP HIS ARG LEU PHE 
SEQRES  16 A  490  LEU LEU ARG TRP GLU GLN GLU ILE GLN LYS LEU THR GLY 
SEQRES  17 A  490  ASP GLU ASN PHE THR ILE PRO TYR TRP ASP TRP ARG ASP 
SEQRES  18 A  490  ALA GLU LYS CYS ASP ILE CYS THR ASP GLU TYR MET GLY 
SEQRES  19 A  490  GLY GLN HIS PRO THR ASN PRO ASN LEU LEU SER PRO ALA 
SEQRES  20 A  490  SER PHE PHE SER SER TRP GLN ILE VAL CYS SER ARG LEU 
SEQRES  21 A  490  GLU GLU TYR ASN SER HIS GLN SER LEU CYS ASN GLY THR 
SEQRES  22 A  490  PRO GLU GLY PRO LEU ARG ARG ASN PRO GLY ASN HIS ASP 
SEQRES  23 A  490  LYS SER ARG THR PRO ARG LEU PRO SER SER ALA ASP VAL 
SEQRES  24 A  490  GLU PHE CYS LEU SER LEU THR GLN TYR GLU SER GLY SER 
SEQRES  25 A  490  MET ASP LYS ALA ALA ASN PHE SER PHE ARG ASN THR LEU 
SEQRES  26 A  490  GLU GLY PHE ALA SER PRO LEU THR GLY ILE ALA ASP ALA 
SEQRES  27 A  490  SER GLN SER SER MET HIS ASN ALA LEU HIS ILE TYR MET 
SEQRES  28 A  490  ASN GLY THR MET SER GLN VAL GLN GLY SER ALA ASN ASP 
SEQRES  29 A  490  PRO ILE PHE LEU LEU HIS HIS ALA PHE VAL ASP SER ILE 
SEQRES  30 A  490  PHE GLU GLN TRP LEU ARG ARG HIS ARG PRO LEU GLN GLU 
SEQRES  31 A  490  VAL TYR PRO GLU ALA ASN ALA PRO ILE GLY HIS ASN ARG 
SEQRES  32 A  490  GLU SER TYR MET VAL PRO PHE ILE PRO LEU TYR ARG ASN 
SEQRES  33 A  490  GLY ASP PHE PHE ILE SER SER LYS ASP LEU GLY TYR ASP 
SEQRES  34 A  490  TYR SER TYR LEU GLN ASP SER ASP PRO ASP SER PHE GLN 
SEQRES  35 A  490  ASP TYR ILE LYS SER TYR LEU GLU GLN ALA SER ARG ILE 
SEQRES  36 A  490  TRP SER TRP LEU LEU GLY ALA ALA MET VAL GLY ALA VAL 
SEQRES  37 A  490  LEU THR ALA LEU LEU ALA GLY LEU VAL SER LEU LEU CYS 
SEQRES  38 A  490  ARG HIS LYS ARG LYS GLN LEU PRO GLU                 
HELIX    1  HA PRO A    2  PRO A    2  9
HELIX    2  HB SER A    8  MET A   12  1
HELIX    3  HC ASN A  103  ASN A  103  9
HELIX    4  HD ILE A  104  ASP A  106  1
HELIX    5  HE ALA A  109  HIS A  124  1
HELIX    6  HF ILE A  126  ILE A  126  9
HELIX    7  HG TYR A  130  TYR A  130  9
HELIX    8  HH GLY A  135  GLY A  135  9
HELIX    9  HI TYR A  137  GLN A  139  1
HELIX   10  HJ ASN A  152  ASN A  152  9
HELIX   11  HK ILE A  153  TYR A  163  1
HELIX   12  HL ALA A  168  ALA A  168  9
HELIX   13  HM TRP A  176  TRP A  176  9
HELIX   14  HN PRO A  186  ALA A  187  1
HELIX   15  HO PHE A  188  THR A  207  1
HELIX   16  HP TYR A  216  TYR A  216  9
HELIX   17  HQ THR A  229  THR A  229  9
HELIX   18  HR TYR A  232  MET A  233  1
HELIX   19  HS GLN A  236  GLN A  236  9
HELIX   20  HT LEU A  244  LEU A  244  9
HELIX   21  HU PHE A  249  SER A  252  1
HELIX   22  HV GLN A  254  GLN A  254  9
HELIX   23  HW LEU A  260  TYR A  263  1
HELIX   24  HX SER A  265  HIS A  266  1
HELIX   25  HY SER A  268  SER A  268  9
HELIX    0  H@ PRO A  277  PRO A  277  9
HELIX    1  HA SER A  296  CYS A  302  1
HELIX    2  HB LEU A  303  SER A  304  1
HELIX    3  HC PHE A  321  GLU A  326  1
HELIX    4  HD ALA A  329  ALA A  329  9
HELIX    5  HE ALA A  336  ALA A  336  9
HELIX    6  HF MET A  343  TYR A  350  1
HELIX    7  HG MET A  351  MET A  351  5
HELIX    8  HH THR A  354  SER A  356  1
HELIX    9  HI SER A  361  ASN A  363  1
HELIX   10  HJ PRO A  365  PRO A  365  5
HELIX   11  HK ILE A  366  HIS A  370  1
HELIX   12  HL ALA A  372  PHE A  373  1
HELIX   13  HM ASP A  375  ILE A  377  1
HELIX   14  HN GLU A  379  ARG A  384  1
HELIX   15  HO GLN A  389  VAL A  391  1
HELIX   16  HP TYR A  406  TYR A  406  9
HELIX   17  HQ ARG A  415  ARG A  415  9
HELIX   18  HR GLY A  417  PHE A  419  1
HELIX   19  HS TRP A  456  TRP A  456  9
HELIX   20  HT LEU A  459  LEU A  459  9
HELIX   21  HU LEU A  460  ARG A  482  1
HELIX   22  HV LYS A  484  ARG A  485  1
SHEET    1  SA 1 GLU A  15  CYS A  16  0
SHEET    2  SB 1 GLY A  34  ASN A  38  0
SHEET    3  SC 1 ARG A  68  CYS A  72  0
SHEET    4  SD 1 PHE A  76  MET A  77  0
SHEET    5  SE 1 ASN A  83  CYS A  84  0
SHEET    6  SF 1 PHE A  88  TRP A  89  0
SHEET    7  SG 1 GLU A  95  ARG A  96  0
SHEET    8  SH 1 VAL A 100  ARG A 102  0
SHEET    9  SI 1 ILE A 132  PRO A 133  0
SHEET   10  SJ 1 PHE A 148  ASN A 149  0
SHEET   11  SK 1 ASP A 429  SER A 431  0
ATOM      1  N   PHE A   1      34.338 186.733 222.540  1.00 20.00           N
ATOM      2  CA  PHE A   1      33.201 186.115 221.880  1.00 20.00           C
ATOM      3  C   PHE A   1      33.661 185.158 220.778  1.00 20.00           C
ATOM      4  O   PHE A   1      34.738 185.331 220.210  1.00 20.00           O
ATOM      5  HA  PHE A   1      32.651 185.557 222.638  1.00 20.00           H
ATOM      6  CB  PHE A   1      32.382 187.243 221.250  1.00 20.00           C
ATOM      7 1HB  PHE A   1      32.978 187.719 220.471  1.00 20.00           H
ATOM      8 2HB  PHE A   1      31.506 186.814 220.764  1.00 20.00           H
ATOM      9  CG  PHE A   1      31.924 188.310 222.245  1.00 20.00           C
ATOM     10  CD1 PHE A   1      31.150 187.962 223.308  1.00 20.00           C
ATOM     11  HD1 PHE A   1      30.857 186.921 223.451  1.00 20.00           H
ATOM     12  HD2 PHE A   1      32.909 189.888 221.216  1.00 20.00           H
ATOM     13  CD2 PHE A   1      32.290 189.608 222.068  1.00 20.00           C
ATOM     14  HE1 PHE A   1      30.105 188.673 225.084  1.00 20.00           H
ATOM     15  CE1 PHE A   1      30.725 188.952 224.232  1.00 20.00           C
ATOM     16  CE2 PHE A   1      31.864 190.599 222.992  1.00 20.00           C
ATOM     17  HE2 PHE A   1      32.157 191.639 222.849  1.00 20.00           H
ATOM     18  HZ  PHE A   1      30.764 191.010 224.764  1.00 20.00           H
ATOM     19  CZ  PHE A   1      31.091 190.250 224.055  1.00 20.00           C
ATOM     20 1HN  PHE A   1      34.212 187.483 223.189  1.00 20.00           H
ATOM     21 2HN  PHE A   1      34.830 186.010 223.025  1.00 20.00           H
ATOM     22  N   PRO A   2      32.857 184.135 220.458  1.00 20.00           N
ATOM     23  CA  PRO A   2      33.205 183.211 219.376  1.00 20.00           C
ATOM     24  C   PRO A   2      33.138 183.873 218.009  1.00 20.00           C
ATOM     25  O   PRO A   2      32.248 184.681 217.750  1.00 20.00           O
ATOM     26  HA  PRO A   2      34.238 182.881 219.481  1.00 20.00           H
ATOM     27  CB  PRO A   2      32.176 182.087 219.513  1.00 20.00           C
ATOM     28 1HB  PRO A   2      31.921 181.656 218.545  1.00 20.00           H
ATOM     29 2HB  PRO A   2      32.551 181.274 220.134  1.00 20.00           H
ATOM     30  CG  PRO A   2      30.993 182.763 220.145  1.00 20.00           C
ATOM     31 1HG  PRO A   2      30.364 183.241 219.394  1.00 20.00           H
ATOM     32 2HG  PRO A   2      30.367 182.046 220.676  1.00 20.00           H
ATOM     33  CD  PRO A   2      31.573 183.776 221.088  1.00 20.00           C
ATOM     34 1HD  PRO A   2      30.922 184.644 221.195  1.00 20.00           H
ATOM     35 2HD  PRO A   2      31.717 183.360 222.085  1.00 20.00           H
ATOM     36  N   ARG A   3      34.091 183.510 217.163  1.00 20.00           N
ATOM     37  CA  ARG A   3      34.222 184.147 215.864  1.00 20.00           C
ATOM     38  C   ARG A   3      32.917 184.018 215.076  1.00 20.00           C
ATOM     39  O   ARG A   3      32.666 184.791 214.153  1.00 20.00           O
ATOM     40  HA  ARG A   3      34.444 185.191 216.087  1.00 20.00           H
ATOM     41  CB  ARG A   3      35.362 183.523 215.057  1.00 20.00           C
ATOM     42 1HB  ARG A   3      35.372 183.943 214.051  1.00 20.00           H
ATOM     43 2HB  ARG A   3      36.318 183.774 215.516  1.00 20.00           H
ATOM     44  CG  ARG A   3      35.210 182.002 214.979  1.00 20.00           C
ATOM     45 1HG  ARG A   3      35.063 181.596 215.980  1.00 20.00           H
ATOM     46 2HG  ARG A   3      34.322 181.751 214.400  1.00 20.00           H
ATOM     47  CD  ARG A   3      36.442 181.361 214.338  1.00 20.00           C
ATOM     48 1HD  ARG A   3      36.255 180.303 214.150  1.00 20.00           H
ATOM     49 2HD  ARG A   3      36.644 181.825 213.373  1.00 20.00           H
ATOM     50  HE  ARG A   3      37.701 180.889 216.003  1.00 20.00           H
ATOM     51  NE  ARG A   3      37.614 181.515 215.229  1.00 20.00           N
ATOM     52  CZ  ARG A   3      38.567 182.443 215.061  1.00 20.00           C
ATOM     53  NH1 ARG A   3      38.503 183.308 214.040  1.00 20.00           N
ATOM     54 1HH1 ARG A   3      37.739 183.265 213.396  1.00 20.00           H
ATOM     55 2HH1 ARG A   3      39.218 183.997 213.922  1.00 20.00           H
ATOM     56  NH2 ARG A   3      39.586 182.491 215.931  1.00 20.00           N
ATOM     57 1HH2 ARG A   3      40.305 183.177 215.820  1.00 20.00           H
ATOM     58 2HH2 ARG A   3      39.627 181.842 216.690  1.00 20.00           H
ATOM     59  HN  ARG A   3      34.765 182.795 217.353  1.00 20.00           H
ATOM     60  N   ALA A   4      32.121 183.034 215.468  1.00 20.00           N
ATOM     61  CA  ALA A   4      30.821 182.831 214.851  1.00 20.00           C
ATOM     62  C   ALA A   4      29.922 184.029 215.162  1.00 20.00           C
ATOM     63  O   ALA A   4      29.143 184.462 214.314  1.00 20.00           O
ATOM     64  HA  ALA A   4      30.971 182.771 213.773  1.00 20.00           H
ATOM     65  CB  ALA A   4      30.223 181.511 215.340  1.00 20.00           C
ATOM     66 1HB  ALA A   4      30.959 180.714 215.225  1.00 20.00           H
ATOM     67 2HB  ALA A   4      29.950 181.603 216.392  1.00 20.00           H
ATOM     68 3HB  ALA A   4      29.336 181.274 214.754  1.00 20.00           H
ATOM     69  HN  ALA A   4      32.351 182.383 216.192  1.00 20.00           H
ATOM     70  N   CYS A   5      30.058 184.530 216.381  1.00 20.00           N
ATOM     71  CA  CYS A   5      29.207 185.613 216.845  1.00 20.00           C
ATOM     72  C   CYS A   5      29.874 186.940 216.477  1.00 20.00           C
ATOM     73  O   CYS A   5      29.250 187.997 216.564  1.00 20.00           O
ATOM     74  HA  CYS A   5      28.253 185.503 216.330  1.00 20.00           H
ATOM     75  CB  CYS A   5      28.930 185.510 218.346  1.00 20.00           C
ATOM     76 1HB  CYS A   5      29.866 185.565 218.902  1.00 20.00           H
ATOM     77 2HB  CYS A   5      28.317 186.352 218.669  1.00 20.00           H
ATOM     78  SG  CYS A   5      28.074 183.936 218.719  1.00 20.00           S
ATOM     79  HG  CYS A   5      27.979 184.136 220.030  1.00 20.00           H
ATOM     80  HN  CYS A   5      30.734 184.210 217.045  1.00 20.00           H
ATOM     81  N   VAL A   6      31.132 186.842 216.074  1.00 20.00           N
ATOM     82  CA  VAL A   6      31.883 188.019 215.671  1.00 20.00           C
ATOM     83  C   VAL A   6      31.427 188.456 214.278  1.00 20.00           C
ATOM     84  O   VAL A   6      32.253 188.740 213.411  1.00 20.00           O
ATOM     85  HA  VAL A   6      31.654 188.814 216.381  1.00 20.00           H
ATOM     86  HB  VAL A   6      33.548 186.709 215.412  1.00 20.00           H
ATOM     87  CB  VAL A   6      33.384 187.733 215.747  1.00 20.00           C
ATOM     88  CG1 VAL A   6      34.166 188.662 214.816  1.00 20.00           C
ATOM     89 1HG1 VAL A   6      34.185 188.239 213.812  1.00 20.00           H
ATOM     90 2HG1 VAL A   6      33.684 189.640 214.790  1.00 20.00           H
ATOM     91 3HG1 VAL A   6      35.186 188.770 215.185  1.00 20.00           H
ATOM     92  CG2 VAL A   6      33.891 187.844 217.186  1.00 20.00           C
ATOM     93 1HG2 VAL A   6      33.444 188.716 217.663  1.00 20.00           H
ATOM     94 2HG2 VAL A   6      33.615 186.946 217.739  1.00 20.00           H
ATOM     95 3HG2 VAL A   6      34.976 187.949 217.182  1.00 20.00           H
ATOM     96  HN  VAL A   6      31.637 185.980 216.021  1.00 20.00           H
ATOM     97  N   SER A   7      30.114 188.497 214.105  1.00 20.00           N
ATOM     98  CA  SER A   7      29.539 188.865 212.822  1.00 20.00           C
ATOM     99  C   SER A   7      28.583 190.046 212.997  1.00 20.00           C
ATOM    100  O   SER A   7      28.169 190.355 214.113  1.00 20.00           O
ATOM    101  HA  SER A   7      30.385 189.147 212.197  1.00 20.00           H
ATOM    102  CB  SER A   7      28.808 187.680 212.187  1.00 20.00           C
ATOM    103 1HB  SER A   7      27.840 187.550 212.669  1.00 20.00           H
ATOM    104 2HB  SER A   7      28.614 187.895 211.136  1.00 20.00           H
ATOM    105  OG  SER A   7      29.557 186.472 212.293  1.00 20.00           O
ATOM    106  HG  SER A   7      29.297 185.981 213.124  1.00 20.00           H
ATOM    107  HN  SER A   7      29.449 188.285 214.821  1.00 20.00           H
ATOM    108  N   SER A   8      28.260 190.675 211.876  1.00 20.00           N
ATOM    109  CA  SER A   8      27.283 191.751 211.877  1.00 20.00           C
ATOM    110  C   SER A   8      25.898 191.200 212.226  1.00 20.00           C
ATOM    111  O   SER A   8      25.171 191.797 213.018  1.00 20.00           O
ATOM    112  HA  SER A   8      27.621 192.448 212.643  1.00 20.00           H
ATOM    113  CB  SER A   8      27.245 192.462 210.523  1.00 20.00           C
ATOM    114 1HB  SER A   8      26.477 193.235 210.540  1.00 20.00           H
ATOM    115 2HB  SER A   8      28.198 192.963 210.350  1.00 20.00           H
ATOM    116  OG  SER A   8      26.983 191.558 209.453  1.00 20.00           O
ATOM    117  HG  SER A   8      26.962 192.053 208.584  1.00 20.00           H
ATOM    118  HN  SER A   8      28.652 190.462 210.982  1.00 20.00           H
ATOM    119  N   LYS A   9      25.577 190.068 211.618  1.00 20.00           N
ATOM    120  CA  LYS A   9      24.279 189.449 211.826  1.00 20.00           C
ATOM    121  C   LYS A   9      24.078 189.185 213.320  1.00 20.00           C
ATOM    122  O   LYS A   9      23.043 189.537 213.883  1.00 20.00           O
ATOM    123  HA  LYS A   9      23.521 190.161 211.497  1.00 20.00           H
ATOM    124  CB  LYS A   9      24.135 188.199 210.956  1.00 20.00           C
ATOM    125 1HB  LYS A   9      24.308 188.457 209.911  1.00 20.00           H
ATOM    126 2HB  LYS A   9      24.895 187.469 211.234  1.00 20.00           H
ATOM    127  CG  LYS A   9      22.744 187.581 211.110  1.00 20.00           C
ATOM    128 1HG  LYS A   9      22.592 187.272 212.144  1.00 20.00           H
ATOM    129 2HG  LYS A   9      21.983 188.328 210.886  1.00 20.00           H
ATOM    130  CD  LYS A   9      22.573 186.377 210.182  1.00 20.00           C
ATOM    131 1HD  LYS A   9      22.713 186.688 209.147  1.00 20.00           H
ATOM    132 2HD  LYS A   9      23.342 185.635 210.398  1.00 20.00           H
ATOM    133  CE  LYS A   9      21.189 185.748 210.348  1.00 20.00           C
ATOM    134 1HE  LYS A   9      21.047 185.433 211.382  1.00 20.00           H
ATOM    135 2HE  LYS A   9      20.418 186.488 210.132  1.00 20.00           H
ATOM    136  NZ  LYS A   9      21.035 184.586 209.445  1.00 20.00           N
ATOM    137 1HZ  LYS A   9      20.114 184.181 209.568  1.00 20.00           H
ATOM    138 2HZ  LYS A   9      21.145 184.888 208.483  1.00 20.00           H
ATOM    139 3HZ  LYS A   9      21.741 183.892 209.664  1.00 20.00           H
ATOM    140  HN  LYS A   9      26.184 189.576 210.994  1.00 20.00           H
ATOM    141  N   ASN A  10      25.086 188.567 213.919  1.00 20.00           N
ATOM    142  CA  ASN A  10      25.001 188.180 215.317  1.00 20.00           C
ATOM    143  C   ASN A  10      24.879 189.435 216.183  1.00 20.00           C
ATOM    144  O   ASN A  10      24.039 189.496 217.080  1.00 20.00           O
ATOM    145  HA  ASN A  10      24.121 187.540 215.384  1.00 20.00           H
ATOM    146  CB  ASN A  10      26.255 187.422 215.756  1.00 20.00           C
ATOM    147 1HB  ASN A  10      27.144 187.969 215.439  1.00 20.00           H
ATOM    148 2HB  ASN A  10      26.288 187.365 216.844  1.00 20.00           H
ATOM    149  CG  ASN A  10      26.279 186.012 215.164  1.00 20.00           C
ATOM    150  OD1 ASN A  10      26.861 185.757 214.122  1.00 20.00           O
ATOM    151  ND2 ASN A  10      25.616 185.111 215.884  1.00 20.00           N
ATOM    152 1HD2 ASN A  10      25.160 185.386 216.731  1.00 20.00           H
ATOM    153 2HD2 ASN A  10      25.574 184.160 215.579  1.00 20.00           H
ATOM    154  HN  ASN A  10      25.946 188.333 213.467  1.00 20.00           H
ATOM    155  N   LEU A  11      25.730 190.406 215.885  1.00 20.00           N
ATOM    156  CA  LEU A  11      25.812 191.606 216.701  1.00 20.00           C
ATOM    157  C   LEU A  11      24.546 192.441 216.501  1.00 20.00           C
ATOM    158  O   LEU A  11      24.024 193.020 217.452  1.00 20.00           O
ATOM    159  HA  LEU A  11      25.856 191.290 217.743  1.00 20.00           H
ATOM    160  CB  LEU A  11      27.105 192.368 216.404  1.00 20.00           C
ATOM    161 1HB  LEU A  11      27.210 192.459 215.323  1.00 20.00           H
ATOM    162 2HB  LEU A  11      27.008 193.378 216.801  1.00 20.00           H
ATOM    163  CG  LEU A  11      28.390 191.752 216.962  1.00 20.00           C
ATOM    164  HG  LEU A  11      28.344 190.673 216.813  1.00 20.00           H
ATOM    165  CD1 LEU A  11      29.617 192.262 216.203  1.00 20.00           C
ATOM    166 1HD1 LEU A  11      29.474 192.105 215.134  1.00 20.00           H
ATOM    167 2HD1 LEU A  11      29.749 193.326 216.400  1.00 20.00           H
ATOM    168 3HD1 LEU A  11      30.501 191.718 216.536  1.00 20.00           H
ATOM    169  CD2 LEU A  11      28.505 191.995 218.468  1.00 20.00           C
ATOM    170 1HD2 LEU A  11      28.533 193.067 218.662  1.00 20.00           H
ATOM    171 2HD2 LEU A  11      27.645 191.556 218.974  1.00 20.00           H
ATOM    172 3HD2 LEU A  11      29.420 191.535 218.841  1.00 20.00           H
ATOM    173  HN  LEU A  11      26.354 190.382 215.104  1.00 20.00           H
ATOM    174  N   MET A  12      24.090 192.478 215.257  1.00 20.00           N
ATOM    175  CA  MET A  12      22.899 193.238 214.919  1.00 20.00           C
ATOM    176  C   MET A  12      21.676 192.702 215.666  1.00 20.00           C
ATOM    177  O   MET A  12      20.931 193.468 216.275  1.00 20.00           O
ATOM    178  HA  MET A  12      23.105 194.261 215.233  1.00 20.00           H
ATOM    179  CB  MET A  12      22.652 193.157 213.411  1.00 20.00           C
ATOM    180 1HB  MET A  12      23.511 193.562 212.876  1.00 20.00           H
ATOM    181 2HB  MET A  12      22.552 192.114 213.111  1.00 20.00           H
ATOM    182  CG  MET A  12      21.391 193.929 213.020  1.00 20.00           C
ATOM    183 1HG  MET A  12      20.509 193.426 213.417  1.00 20.00           H
ATOM    184 2HG  MET A  12      21.413 194.926 213.459  1.00 20.00           H
ATOM    185  SD  MET A  12      21.275 194.050 211.243  1.00 20.00           S
ATOM    186  CE  MET A  12      20.767 192.384 210.851  1.00 20.00           C
ATOM    187 1HE  MET A  12      21.579 191.693 211.077  1.00 20.00           H
ATOM    188 2HE  MET A  12      19.892 192.122 211.446  1.00 20.00           H
ATOM    189 3HE  MET A  12      20.519 192.319 209.792  1.00 20.00           H
ATOM    190  HN  MET A  12      24.519 192.001 214.490  1.00 20.00           H
ATOM    191  N   GLU A  13      21.508 191.389 215.595  1.00 20.00           N
ATOM    192  CA  GLU A  13      20.381 190.743 216.247  1.00 20.00           C
ATOM    193  C   GLU A  13      20.664 190.560 217.739  1.00 20.00           C
ATOM    194  O   GLU A  13      19.798 190.112 218.488  1.00 20.00           O
ATOM    195  HA  GLU A  13      19.539 191.422 216.110  1.00 20.00           H
ATOM    196  CB  GLU A  13      20.058 189.404 215.582  1.00 20.00           C
ATOM    197 1HB  GLU A  13      20.951 188.779 215.562  1.00 20.00           H
ATOM    198 2HB  GLU A  13      19.215 188.935 216.090  1.00 20.00           H
ATOM    199  CG  GLU A  13      19.627 189.603 214.127  1.00 20.00           C
ATOM    200 1HG  GLU A  13      20.399 190.152 213.587  1.00 20.00           H
ATOM    201 2HG  GLU A  13      19.523 188.635 213.639  1.00 20.00           H
ATOM    202  CD  GLU A  13      18.302 190.366 214.048  1.00 20.00           C
ATOM    203  OE1 GLU A  13      18.355 191.558 213.676  1.00 20.00           O
ATOM    204  OE2 GLU A  13      17.267 189.739 214.360  1.00 20.00           O
ATOM    205  HN  GLU A  13      22.124 190.772 215.106  1.00 20.00           H
ATOM    206  N   LYS A  14      21.880 190.917 218.126  1.00 20.00           N
ATOM    207  CA  LYS A  14      22.301 190.762 219.508  1.00 20.00           C
ATOM    208  C   LYS A  14      22.105 189.306 219.936  1.00 20.00           C
ATOM    209  O   LYS A  14      21.905 189.023 221.117  1.00 20.00           O
ATOM    210  HA  LYS A  14      23.364 190.995 219.554  1.00 20.00           H
ATOM    211  CB  LYS A  14      21.577 191.768 220.405  1.00 20.00           C
ATOM    212 1HB  LYS A  14      20.499 191.630 220.318  1.00 20.00           H
ATOM    213 2HB  LYS A  14      21.838 191.586 221.447  1.00 20.00           H
ATOM    214  CG  LYS A  14      21.945 193.204 220.025  1.00 20.00           C
ATOM    215 1HG  LYS A  14      23.029 193.305 219.977  1.00 20.00           H
ATOM    216 2HG  LYS A  14      21.559 193.432 219.031  1.00 20.00           H
ATOM    217  CD  LYS A  14      21.379 194.201 221.038  1.00 20.00           C
ATOM    218 1HD  LYS A  14      20.291 194.132 221.054  1.00 20.00           H
ATOM    219 2HD  LYS A  14      21.729 193.947 222.039  1.00 20.00           H
ATOM    220  CE  LYS A  14      21.800 195.631 220.694  1.00 20.00           C
ATOM    221 1HE  LYS A  14      22.887 195.695 220.645  1.00 20.00           H
ATOM    222 2HE  LYS A  14      21.420 195.901 219.709  1.00 20.00           H
ATOM    223  NZ  LYS A  14      21.287 196.581 221.707  1.00 20.00           N
ATOM    224 1HZ  LYS A  14      21.569 197.523 221.460  1.00 20.00           H
ATOM    225 2HZ  LYS A  14      20.275 196.528 221.738  1.00 20.00           H
ATOM    226 3HZ  LYS A  14      21.667 196.342 222.616  1.00 20.00           H
ATOM    227  HN  LYS A  14      22.570 191.304 217.515  1.00 20.00           H
ATOM    228  N   GLU A  15      22.170 188.420 218.953  1.00 20.00           N
ATOM    229  CA  GLU A  15      21.972 187.003 219.209  1.00 20.00           C
ATOM    230  C   GLU A  15      23.278 186.237 218.988  1.00 20.00           C
ATOM    231  O   GLU A  15      23.777 186.164 217.866  1.00 20.00           O
ATOM    232  HA  GLU A  15      21.676 186.936 220.256  1.00 20.00           H
ATOM    233  CB  GLU A  15      20.851 186.439 218.333  1.00 20.00           C
ATOM    234 1HB  GLU A  15      19.907 186.918 218.593  1.00 20.00           H
ATOM    235 2HB  GLU A  15      21.115 186.550 217.282  1.00 20.00           H
ATOM    236  CG  GLU A  15      20.667 184.940 218.576  1.00 20.00           C
ATOM    237 1HG  GLU A  15      21.473 184.388 218.091  1.00 20.00           H
ATOM    238 2HG  GLU A  15      20.734 184.730 219.643  1.00 20.00           H
ATOM    239  CD  GLU A  15      19.318 184.459 218.039  1.00 20.00           C
ATOM    240  OE1 GLU A  15      18.850 183.411 218.536  1.00 20.00           O
ATOM    241  OE2 GLU A  15      18.784 185.150 217.145  1.00 20.00           O
ATOM    242  HN  GLU A  15      22.353 188.656 217.999  1.00 20.00           H
ATOM    243  N   CYS A  16      23.794 185.684 220.076  1.00 20.00           N
ATOM    244  CA  CYS A  16      24.966 184.829 219.997  1.00 20.00           C
ATOM    245  C   CYS A  16      24.536 183.395 220.314  1.00 20.00           C
ATOM    246  O   CYS A  16      24.515 182.992 221.476  1.00 20.00           O
ATOM    247  HA  CYS A  16      25.340 184.904 218.977  1.00 20.00           H
ATOM    248  CB  CYS A  16      26.080 185.309 220.929  1.00 20.00           C
ATOM    249 1HB  CYS A  16      26.300 186.359 220.735  1.00 20.00           H
ATOM    250 2HB  CYS A  16      25.754 185.239 221.967  1.00 20.00           H
ATOM    251  SG  CYS A  16      27.585 184.299 220.677  1.00 20.00           S
ATOM    252  HG  CYS A  16      28.329 184.930 221.581  1.00 20.00           H
ATOM    253  HN  CYS A  16      23.426 185.813 220.997  1.00 20.00           H
ATOM    254  N   CYS A  17      24.204 182.664 219.260  1.00 20.00           N
ATOM    255  CA  CYS A  17      23.657 181.327 219.418  1.00 20.00           C
ATOM    256  C   CYS A  17      24.142 180.468 218.248  1.00 20.00           C
ATOM    257  O   CYS A  17      23.354 180.088 217.384  1.00 20.00           O
ATOM    258  HA  CYS A  17      24.039 180.943 220.364  1.00 20.00           H
ATOM    259  CB  CYS A  17      22.131 181.348 219.516  1.00 20.00           C
ATOM    260 1HB  CYS A  17      21.818 182.027 220.310  1.00 20.00           H
ATOM    261 2HB  CYS A  17      21.704 181.727 218.587  1.00 20.00           H
ATOM    262  SG  CYS A  17      21.502 179.663 219.852  1.00 20.00           S
ATOM    263  HG  CYS A  17      22.113 179.517 221.024  1.00 20.00           H
ATOM    264  HN  CYS A  17      24.303 182.971 218.313  1.00 20.00           H
ATOM    265  N   PRO A  18      25.443 180.148 218.199  1.00 20.00           N
ATOM    266  CA  PRO A  18      26.006 179.454 217.039  1.00 20.00           C
ATOM    267  C   PRO A  18      25.506 178.023 216.924  1.00 20.00           C
ATOM    268  O   PRO A  18      25.167 177.398 217.927  1.00 20.00           O
ATOM    269  HA  PRO A  18      25.686 179.941 216.117  1.00 20.00           H
ATOM    270  CB  PRO A  18      27.516 179.511 217.280  1.00 20.00           C
ATOM    271 1HB  PRO A  18      28.019 178.630 216.882  1.00 20.00           H
ATOM    272 2HB  PRO A  18      27.967 180.379 216.799  1.00 20.00           H
ATOM    273  CG  PRO A  18      27.634 179.585 218.775  1.00 20.00           C
ATOM    274 1HG  PRO A  18      27.605 178.591 219.223  1.00 20.00           H
ATOM    275 2HG  PRO A  18      28.578 180.040 219.074  1.00 20.00           H
ATOM    276  CD  PRO A  18      26.467 180.415 219.225  1.00 20.00           C
ATOM    277 1HD  PRO A  18      26.127 180.125 220.219  1.00 20.00           H
ATOM    278 2HD  PRO A  18      26.723 181.474 219.271  1.00 20.00           H
ATOM    279  N   PRO A  19      25.449 177.473 215.703  1.00 20.00           N
ATOM    280  CA  PRO A  19      26.010 176.144 215.448  1.00 20.00           C
ATOM    281  C   PRO A  19      27.527 176.132 215.534  1.00 20.00           C
ATOM    282  O   PRO A  19      28.098 175.461 216.392  1.00 20.00           O
ATOM    283  HA  PRO A  19      25.676 175.442 216.212  1.00 20.00           H
ATOM    284  CB  PRO A  19      25.519 175.809 214.038  1.00 20.00           C
ATOM    285 1HB  PRO A  19      26.240 175.196 213.497  1.00 20.00           H
ATOM    286 2HB  PRO A  19      24.582 175.251 214.061  1.00 20.00           H
ATOM    287  CG  PRO A  19      25.344 177.154 213.393  1.00 20.00           C
ATOM    288 1HG  PRO A  19      26.283 177.515 212.974  1.00 20.00           H
ATOM    289 2HG  PRO A  19      24.627 177.107 212.573  1.00 20.00           H
ATOM    290  CD  PRO A  19      24.856 178.057 214.487  1.00 20.00           C
ATOM    291 1HD  PRO A  19      25.184 179.086 214.334  1.00 20.00           H
ATOM    292 2HD  PRO A  19      23.767 178.073 214.539  1.00 20.00           H
ATOM    293  N   TRP A  20      28.145 176.883 214.634  1.00 20.00           N
ATOM    294  CA  TRP A  20      29.577 176.766 214.419  1.00 20.00           C
ATOM    295  C   TRP A  20      30.000 177.866 213.442  1.00 20.00           C
ATOM    296  O   TRP A  20      30.636 178.841 213.838  1.00 20.00           O
ATOM    297  HA  TRP A  20      30.072 176.911 215.379  1.00 20.00           H
ATOM    298  CB  TRP A  20      29.946 175.363 213.934  1.00 20.00           C
ATOM    299 1HB  TRP A  20      29.872 174.669 214.772  1.00 20.00           H
ATOM    300 2HB  TRP A  20      29.216 175.043 213.190  1.00 20.00           H
ATOM    301  CG  TRP A  20      31.348 175.261 213.329  1.00 20.00           C
ATOM    302  CD1 TRP A  20      32.525 175.475 213.934  1.00 20.00           C
ATOM    303  HD1 TRP A  20      32.634 175.761 214.980  1.00 20.00           H
ATOM    304  CD2 TRP A  20      31.673 174.909 211.968  1.00 20.00           C
ATOM    305  NE1 TRP A  20      33.581 175.287 213.065  1.00 20.00           N
ATOM    306  HE1 TRP A  20      34.551 175.389 213.283  1.00 20.00           H
ATOM    307  CE2 TRP A  20      33.046 174.932 211.832  1.00 20.00           C
ATOM    308  HE3 TRP A  20      29.749 174.556 210.970  1.00 20.00           H
ATOM    309  CE3 TRP A  20      30.835 174.581 210.888  1.00 20.00           C
ATOM    310  HZ2 TRP A  20      34.789 174.663 210.549  1.00 20.00           H
ATOM    311  CZ2 TRP A  20      33.703 174.638 210.631  1.00 20.00           C
ATOM    312  HZ3 TRP A  20      30.904 174.029 208.825  1.00 20.00           H
ATOM    313  CZ3 TRP A  20      31.507 174.290 209.695  1.00 20.00           C
ATOM    314  HH2 TRP A  20      33.335 174.069 208.576  1.00 20.00           H
ATOM    315  CH2 TRP A  20      32.888 174.309 209.541  1.00 20.00           C
ATOM    316  HN  TRP A  20      27.685 177.560 214.060  1.00 20.00           H
ATOM    317  N   SER A  21      29.628 177.672 212.185  1.00 20.00           N
ATOM    318  CA  SER A  21      29.913 178.660 211.159  1.00 20.00           C
ATOM    319  C   SER A  21      29.204 178.282 209.857  1.00 20.00           C
ATOM    320  O   SER A  21      29.832 177.775 208.929  1.00 20.00           O
ATOM    321  HA  SER A  21      29.523 179.601 211.549  1.00 20.00           H
ATOM    322  CB  SER A  21      31.419 178.792 210.925  1.00 20.00           C
ATOM    323 1HB  SER A  21      31.603 179.561 210.175  1.00 20.00           H
ATOM    324 2HB  SER A  21      31.902 179.123 211.845  1.00 20.00           H
ATOM    325  OG  SER A  21      32.003 177.565 210.498  1.00 20.00           O
ATOM    326  HG  SER A  21      31.628 177.299 209.609  1.00 20.00           H
ATOM    327  HN  SER A  21      29.142 176.858 211.865  1.00 20.00           H
ATOM    328  N   GLY A  22      27.905 178.544 209.830  1.00 20.00           N
ATOM    329  CA  GLY A  22      27.078 178.114 208.716  1.00 20.00           C
ATOM    330  C   GLY A  22      25.723 178.823 208.733  1.00 20.00           C
ATOM    331  O   GLY A  22      24.915 178.605 209.634  1.00 20.00           O
ATOM    332 1HA  GLY A  22      27.590 178.322 207.776  1.00 20.00           H
ATOM    333 2HA  GLY A  22      26.929 177.035 208.765  1.00 20.00           H
ATOM    334  HN  GLY A  22      27.420 179.039 210.551  1.00 20.00           H
ATOM    335  N   ASP A  23      25.516 179.659 207.726  1.00 20.00           N
ATOM    336  CA  ASP A  23      24.238 180.331 207.562  1.00 20.00           C
ATOM    337  C   ASP A  23      23.212 179.339 207.009  1.00 20.00           C
ATOM    338  O   ASP A  23      23.575 178.262 206.540  1.00 20.00           O
ATOM    339  HA  ASP A  23      23.974 180.692 208.556  1.00 20.00           H
ATOM    340  CB  ASP A  23      24.350 181.494 206.575  1.00 20.00           C
ATOM    341 1HB  ASP A  23      24.732 181.131 205.621  1.00 20.00           H
ATOM    342 2HB  ASP A  23      23.361 181.911 206.384  1.00 20.00           H
ATOM    343  CG  ASP A  23      25.273 182.587 207.118  1.00 20.00           C
ATOM    344  OD1 ASP A  23      26.493 182.473 206.872  1.00 20.00           O
ATOM    345  OD2 ASP A  23      24.738 183.511 207.767  1.00 20.00           O
ATOM    346  HN  ASP A  23      26.201 179.878 207.031  1.00 20.00           H
ATOM    347  N   ARG A  24      21.951 179.738 207.083  1.00 20.00           N
ATOM    348  CA  ARG A  24      20.870 178.896 206.599  1.00 20.00           C
ATOM    349  C   ARG A  24      20.930 177.520 207.265  1.00 20.00           C
ATOM    350  O   ARG A  24      20.779 176.497 206.599  1.00 20.00           O
ATOM    351  HA  ARG A  24      19.959 179.426 206.876  1.00 20.00           H
ATOM    352  CB  ARG A  24      20.943 178.724 205.080  1.00 20.00           C
ATOM    353 1HB  ARG A  24      21.856 178.192 204.815  1.00 20.00           H
ATOM    354 2HB  ARG A  24      20.107 178.113 204.739  1.00 20.00           H
ATOM    355  CG  ARG A  24      20.912 180.080 204.373  1.00 20.00           C
ATOM    356 1HG  ARG A  24      20.024 180.633 204.677  1.00 20.00           H
ATOM    357 2HG  ARG A  24      21.776 180.673 204.677  1.00 20.00           H
ATOM    358  CD  ARG A  24      20.916 179.906 202.853  1.00 20.00           C
ATOM    359 1HD  ARG A  24      21.796 179.340 202.546  1.00 20.00           H
ATOM    360 2HD  ARG A  24      20.043 179.332 202.542  1.00 20.00           H
ATOM    361  HE  ARG A  24      20.903 182.044 202.772  1.00 20.00           H
ATOM    362  NE  ARG A  24      20.912 181.230 202.191  1.00 20.00           N
ATOM    363  CZ  ARG A  24      20.919 181.406 200.863  1.00 20.00           C
ATOM    364  NH1 ARG A  24      20.930 180.351 200.037  1.00 20.00           N
ATOM    365 1HH1 ARG A  24      20.934 179.423 200.411  1.00 20.00           H
ATOM    366 2HH1 ARG A  24      20.935 180.491 199.047  1.00 20.00           H
ATOM    367  NH2 ARG A  24      20.914 182.653 200.373  1.00 20.00           N
ATOM    368 1HH2 ARG A  24      20.919 182.802 199.384  1.00 20.00           H
ATOM    369 2HH2 ARG A  24      20.905 183.435 200.996  1.00 20.00           H
ATOM    370  HN  ARG A  24      21.664 180.617 207.463  1.00 20.00           H
ATOM    371  N   SER A  25      21.152 177.539 208.571  1.00 20.00           N
ATOM    372  CA  SER A  25      21.170 176.310 209.345  1.00 20.00           C
ATOM    373  C   SER A  25      20.889 176.614 210.818  1.00 20.00           C
ATOM    374  O   SER A  25      21.227 177.690 211.308  1.00 20.00           O
ATOM    375  HA  SER A  25      20.377 175.692 208.924  1.00 20.00           H
ATOM    376  CB  SER A  25      22.510 175.587 209.199  1.00 20.00           C
ATOM    377 1HB  SER A  25      22.412 174.564 209.562  1.00 20.00           H
ATOM    378 2HB  SER A  25      22.776 175.526 208.143  1.00 20.00           H
ATOM    379  OG  SER A  25      23.553 176.245 209.913  1.00 20.00           O
ATOM    380  HG  SER A  25      23.701 177.159 209.536  1.00 20.00           H
ATOM    381  HN  SER A  25      21.316 178.373 209.098  1.00 20.00           H
ATOM    382  N   PRO A  26      20.268 175.677 211.547  1.00 20.00           N
ATOM    383  CA  PRO A  26      20.123 175.823 212.998  1.00 20.00           C
ATOM    384  C   PRO A  26      21.453 175.706 213.725  1.00 20.00           C
ATOM    385  O   PRO A  26      22.477 175.412 213.110  1.00 20.00           O
ATOM    386  HA  PRO A  26      19.753 176.818 213.241  1.00 20.00           H
ATOM    387  CB  PRO A  26      19.166 174.693 213.381  1.00 20.00           C
ATOM    388 1HB  PRO A  26      19.380 174.305 214.377  1.00 20.00           H
ATOM    389 2HB  PRO A  26      18.129 175.031 213.388  1.00 20.00           H
ATOM    390  CG  PRO A  26      19.399 173.653 212.323  1.00 20.00           C
ATOM    391 1HG  PRO A  26      20.246 173.015 212.577  1.00 20.00           H
ATOM    392 2HG  PRO A  26      18.532 173.002 212.211  1.00 20.00           H
ATOM    393  CD  PRO A  26      19.662 174.424 211.062  1.00 20.00           C
ATOM    394 1HD  PRO A  26      20.335 173.885 210.395  1.00 20.00           H
ATOM    395 2HD  PRO A  26      18.743 174.611 210.507  1.00 20.00           H
ATOM    396  N   CYS A  27      21.402 175.941 215.027  1.00 20.00           N
ATOM    397  CA  CYS A  27      22.591 175.832 215.855  1.00 20.00           C
ATOM    398  C   CYS A  27      22.589 174.453 216.519  1.00 20.00           C
ATOM    399  O   CYS A  27      23.062 174.301 217.644  1.00 20.00           O
ATOM    400  HA  CYS A  27      23.447 175.939 215.189  1.00 20.00           H
ATOM    401  CB  CYS A  27      22.669 176.961 216.885  1.00 20.00           C
ATOM    402 1HB  CYS A  27      23.478 176.766 217.589  1.00 20.00           H
ATOM    403 2HB  CYS A  27      22.900 177.903 216.387  1.00 20.00           H
ATOM    404  SG  CYS A  27      21.080 177.102 217.781  1.00 20.00           S
ATOM    405  HG  CYS A  27      21.329 176.133 218.658  1.00 20.00           H
ATOM    406  HN  CYS A  27      20.569 176.202 215.516  1.00 20.00           H
ATOM    407  N   GLY A  28      22.050 173.483 215.794  1.00 20.00           N
ATOM    408  CA  GLY A  28      22.046 172.110 216.268  1.00 20.00           C
ATOM    409  C   GLY A  28      21.137 171.953 217.488  1.00 20.00           C
ATOM    410  O   GLY A  28      21.425 171.160 218.383  1.00 20.00           O
ATOM    411 1HA  GLY A  28      21.708 171.448 215.471  1.00 20.00           H
ATOM    412 2HA  GLY A  28      23.061 171.806 216.524  1.00 20.00           H
ATOM    413  HN  GLY A  28      21.624 173.624 214.901  1.00 20.00           H
ATOM    414  N   GLN A  29      20.058 172.722 217.485  1.00 20.00           N
ATOM    415  CA  GLN A  29      19.044 172.594 218.518  1.00 20.00           C
ATOM    416  C   GLN A  29      18.403 171.206 218.463  1.00 20.00           C
ATOM    417  O   GLN A  29      17.842 170.737 219.452  1.00 20.00           O
ATOM    418  HA  GLN A  29      19.575 172.719 219.462  1.00 20.00           H
ATOM    419  CB  GLN A  29      17.987 173.692 218.389  1.00 20.00           C
ATOM    420 1HB  GLN A  29      17.548 173.664 217.391  1.00 20.00           H
ATOM    421 2HB  GLN A  29      17.179 173.510 219.097  1.00 20.00           H
ATOM    422  CG  GLN A  29      18.596 175.072 218.645  1.00 20.00           C
ATOM    423 1HG  GLN A  29      19.284 175.019 219.488  1.00 20.00           H
ATOM    424 2HG  GLN A  29      19.178 175.383 217.777  1.00 20.00           H
ATOM    425  CD  GLN A  29      17.507 176.107 218.933  1.00 20.00           C
ATOM    426  OE1 GLN A  29      17.337 176.574 220.047  1.00 20.00           O
ATOM    427  NE2 GLN A  29      16.780 176.438 217.869  1.00 20.00           N
ATOM    428 1HE2 GLN A  29      16.971 176.017 216.982  1.00 20.00           H
ATOM    429 2HE2 GLN A  29      16.042 177.108 217.956  1.00 20.00           H
ATOM    430  HN  GLN A  29      19.871 173.421 216.795  1.00 20.00           H
ATOM    431  N   LEU A  30      18.507 170.587 217.296  1.00 20.00           N
ATOM    432  CA  LEU A  30      17.864 169.304 217.069  1.00 20.00           C
ATOM    433  C   LEU A  30      18.277 168.329 218.173  1.00 20.00           C
ATOM    434  O   LEU A  30      17.432 167.655 218.760  1.00 20.00           O
ATOM    435  HA  LEU A  30      16.787 169.462 217.133  1.00 20.00           H
ATOM    436  CB  LEU A  30      18.163 168.797 215.657  1.00 20.00           C
ATOM    437 1HB  LEU A  30      17.767 169.517 214.942  1.00 20.00           H
ATOM    438 2HB  LEU A  30      19.245 168.775 215.522  1.00 20.00           H
ATOM    439  CG  LEU A  30      17.606 167.415 215.308  1.00 20.00           C
ATOM    440  HG  LEU A  30      17.949 166.708 216.064  1.00 20.00           H
ATOM    441  CD1 LEU A  30      16.077 167.414 215.350  1.00 20.00           C
ATOM    442 1HD1 LEU A  30      15.741 167.568 216.375  1.00 20.00           H
ATOM    443 2HD1 LEU A  30      15.696 168.217 214.719  1.00 20.00           H
ATOM    444 3HD1 LEU A  30      15.704 166.457 214.985  1.00 20.00           H
ATOM    445  CD2 LEU A  30      18.143 166.931 213.960  1.00 20.00           C
ATOM    446 1HD2 LEU A  30      17.840 167.627 213.177  1.00 20.00           H
ATOM    447 2HD2 LEU A  30      19.231 166.880 213.999  1.00 20.00           H
ATOM    448 3HD2 LEU A  30      17.741 165.942 213.742  1.00 20.00           H
ATOM    449  HN  LEU A  30      19.017 170.948 216.515  1.00 20.00           H
ATOM    450  N   SER A  31      19.578 168.285 218.423  1.00 20.00           N
ATOM    451  CA  SER A  31      20.097 167.543 219.559  1.00 20.00           C
ATOM    452  C   SER A  31      19.491 168.081 220.857  1.00 20.00           C
ATOM    453  O   SER A  31      18.686 169.011 220.832  1.00 20.00           O
ATOM    454  HA  SER A  31      19.790 166.510 219.394  1.00 20.00           H
ATOM    455  CB  SER A  31      21.624 167.618 219.615  1.00 20.00           C
ATOM    456 1HB  SER A  31      21.925 168.578 220.035  1.00 20.00           H
ATOM    457 2HB  SER A  31      22.001 166.845 220.285  1.00 20.00           H
ATOM    458  OG  SER A  31      22.214 167.458 218.328  1.00 20.00           O
ATOM    459  HG  SER A  31      23.208 167.548 218.393  1.00 20.00           H
ATOM    460  HN  SER A  31      20.270 168.745 217.867  1.00 20.00           H
ATOM    461  N   GLY A  32      19.902 167.474 221.961  1.00 20.00           N
ATOM    462  CA  GLY A  32      19.306 167.781 223.250  1.00 20.00           C
ATOM    463  C   GLY A  32      20.218 168.694 224.072  1.00 20.00           C
ATOM    464  O   GLY A  32      20.075 168.785 225.290  1.00 20.00           O
ATOM    465 1HA  GLY A  32      18.340 168.264 223.102  1.00 20.00           H
ATOM    466 2HA  GLY A  32      19.121 166.857 223.798  1.00 20.00           H
ATOM    467  HN  GLY A  32      20.627 166.785 221.984  1.00 20.00           H
ATOM    468  N   ARG A  33      21.135 169.346 223.373  1.00 20.00           N
ATOM    469  CA  ARG A  33      22.375 169.785 223.990  1.00 20.00           C
ATOM    470  C   ARG A  33      22.190 171.161 224.634  1.00 20.00           C
ATOM    471  O   ARG A  33      22.817 171.465 225.647  1.00 20.00           O
ATOM    472  HA  ARG A  33      22.596 169.027 224.742  1.00 20.00           H
ATOM    473  CB  ARG A  33      23.506 169.859 222.963  1.00 20.00           C
ATOM    474 1HB  ARG A  33      23.161 170.387 222.074  1.00 20.00           H
ATOM    475 2HB  ARG A  33      24.337 170.433 223.372  1.00 20.00           H
ATOM    476  CG  ARG A  33      23.987 168.459 222.576  1.00 20.00           C
ATOM    477 1HG  ARG A  33      24.340 167.933 223.463  1.00 20.00           H
ATOM    478 2HG  ARG A  33      23.154 167.882 222.174  1.00 20.00           H
ATOM    479  CD  ARG A  33      25.111 168.532 221.540  1.00 20.00           C
ATOM    480 1HD  ARG A  33      24.720 168.904 220.593  1.00 20.00           H
ATOM    481 2HD  ARG A  33      25.874 169.238 221.868  1.00 20.00           H
ATOM    482  HE  ARG A  33      25.304 166.422 221.838  1.00 20.00           H
ATOM    483  NE  ARG A  33      25.711 167.193 221.348  1.00 20.00           N
ATOM    484  CZ  ARG A  33      26.765 166.948 220.558  1.00 20.00           C
ATOM    485  NH1 ARG A  33      27.350 167.943 219.877  1.00 20.00           N
ATOM    486 1HH1 ARG A  33      27.000 168.876 219.956  1.00 20.00           H
ATOM    487 2HH1 ARG A  33      28.136 167.752 219.289  1.00 20.00           H
ATOM    488  NH2 ARG A  33      27.225 165.693 220.459  1.00 20.00           N
ATOM    489 1HH2 ARG A  33      28.011 165.494 219.874  1.00 20.00           H
ATOM    490 2HH2 ARG A  33      26.783 164.957 220.970  1.00 20.00           H
ATOM    491  HN  ARG A  33      21.042 169.575 222.404  1.00 20.00           H
ATOM    492  N   GLY A  34      21.325 171.955 224.019  1.00 20.00           N
ATOM    493  CA  GLY A  34      20.865 173.185 224.641  1.00 20.00           C
ATOM    494  C   GLY A  34      19.914 173.945 223.715  1.00 20.00           C
ATOM    495  O   GLY A  34      19.458 173.405 222.708  1.00 20.00           O
ATOM    496 1HA  GLY A  34      20.359 172.955 225.579  1.00 20.00           H
ATOM    497 2HA  GLY A  34      21.720 173.814 224.886  1.00 20.00           H
ATOM    498  HN  GLY A  34      20.942 171.770 223.114  1.00 20.00           H
ATOM    499  N   SER A  35      19.642 175.187 224.088  1.00 20.00           N
ATOM    500  CA  SER A  35      18.749 176.025 223.307  1.00 20.00           C
ATOM    501  C   SER A  35      19.197 177.485 223.388  1.00 20.00           C
ATOM    502  O   SER A  35      19.886 177.876 224.329  1.00 20.00           O
ATOM    503  HA  SER A  35      18.828 175.656 222.284  1.00 20.00           H
ATOM    504  CB  SER A  35      17.303 175.886 223.788  1.00 20.00           C
ATOM    505 1HB  SER A  35      17.239 176.183 224.835  1.00 20.00           H
ATOM    506 2HB  SER A  35      16.666 176.567 223.224  1.00 20.00           H
ATOM    507  OG  SER A  35      16.817 174.554 223.643  1.00 20.00           O
ATOM    508  HG  SER A  35      17.135 173.989 224.405  1.00 20.00           H
ATOM    509  HN  SER A  35      20.021 175.620 224.907  1.00 20.00           H
ATOM    510  N   CYS A  36      18.787 178.253 222.388  1.00 20.00           N
ATOM    511  CA  CYS A  36      18.973 179.693 222.426  1.00 20.00           C
ATOM    512  C   CYS A  36      17.889 180.294 223.323  1.00 20.00           C
ATOM    513  O   CYS A  36      16.760 179.808 223.349  1.00 20.00           O
ATOM    514  HA  CYS A  36      19.964 179.870 222.845  1.00 20.00           H
ATOM    515  CB  CYS A  36      18.955 180.303 221.023  1.00 20.00           C
ATOM    516 1HB  CYS A  36      19.585 179.716 220.355  1.00 20.00           H
ATOM    517 2HB  CYS A  36      17.944 180.272 220.617  1.00 20.00           H
ATOM    518  SG  CYS A  36      19.551 182.033 221.085  1.00 20.00           S
ATOM    519  HG  CYS A  36      18.422 182.551 221.560  1.00 20.00           H
ATOM    520  HN  CYS A  36      18.336 177.906 221.566  1.00 20.00           H
ATOM    521  N   GLN A  37      18.271 181.343 224.037  1.00 20.00           N
ATOM    522  CA  GLN A  37      17.366 181.975 224.983  1.00 20.00           C
ATOM    523  C   GLN A  37      17.966 183.285 225.497  1.00 20.00           C
ATOM    524  O   GLN A  37      19.107 183.616 225.180  1.00 20.00           O
ATOM    525  HA  GLN A  37      16.456 182.181 224.419  1.00 20.00           H
ATOM    526  CB  GLN A  37      17.036 181.030 226.140  1.00 20.00           C
ATOM    527 1HB  GLN A  37      16.328 181.511 226.816  1.00 20.00           H
ATOM    528 2HB  GLN A  37      16.551 180.133 225.756  1.00 20.00           H
ATOM    529  CG  GLN A  37      18.301 180.643 226.909  1.00 20.00           C
ATOM    530 1HG  GLN A  37      18.747 179.757 226.459  1.00 20.00           H
ATOM    531 2HG  GLN A  37      19.036 181.444 226.834  1.00 20.00           H
ATOM    532  CD  GLN A  37      17.985 180.369 228.381  1.00 20.00           C
ATOM    533  OE1 GLN A  37      17.390 179.366 228.739  1.00 20.00           O
ATOM    534  NE2 GLN A  37      18.416 181.315 229.211  1.00 20.00           N
ATOM    535 1HE2 GLN A  37      18.898 182.114 228.852  1.00 20.00           H
ATOM    536 2HE2 GLN A  37      18.257 181.227 230.195  1.00 20.00           H
ATOM    537  HN  GLN A  37      19.178 181.760 223.978  1.00 20.00           H
ATOM    538  N   ASN A  38      17.170 183.994 226.284  1.00 20.00           N
ATOM    539  CA  ASN A  38      17.592 185.280 226.813  1.00 20.00           C
ATOM    540  C   ASN A  38      18.827 185.083 227.694  1.00 20.00           C
ATOM    541  O   ASN A  38      18.990 184.035 228.316  1.00 20.00           O
ATOM    542  HA  ASN A  38      17.798 185.896 225.937  1.00 20.00           H
ATOM    543  CB  ASN A  38      16.494 185.910 227.672  1.00 20.00           C
ATOM    544 1HB  ASN A  38      16.214 185.224 228.471  1.00 20.00           H
ATOM    545 2HB  ASN A  38      16.873 186.815 228.147  1.00 20.00           H
ATOM    546  CG  ASN A  38      15.263 186.247 226.828  1.00 20.00           C
ATOM    547  OD1 ASN A  38      15.264 186.143 225.613  1.00 20.00           O
ATOM    548  ND2 ASN A  38      14.216 186.657 227.538  1.00 20.00           N
ATOM    549 1HD2 ASN A  38      14.281 186.720 228.534  1.00 20.00           H
ATOM    550 2HD2 ASN A  38      13.363 186.901 227.077  1.00 20.00           H
ATOM    551  HN  ASN A  38      16.253 183.705 226.559  1.00 20.00           H
ATOM    552  N   ILE A  39      19.667 186.108 227.718  1.00 20.00           N
ATOM    553  CA  ILE A  39      20.786 186.137 228.644  1.00 20.00           C
ATOM    554  C   ILE A  39      20.305 186.650 230.003  1.00 20.00           C
ATOM    555  O   ILE A  39      19.579 187.640 230.075  1.00 20.00           O
ATOM    556  HA  ILE A  39      21.136 185.111 228.766  1.00 20.00           H
ATOM    557  HB  ILE A  39      21.538 187.841 227.593  1.00 20.00           H
ATOM    558  CB  ILE A  39      21.946 186.943 228.058  1.00 20.00           C
ATOM    559  CG1 ILE A  39      22.664 186.154 226.961  1.00 20.00           C
ATOM    560 1HG1 ILE A  39      23.294 185.388 227.412  1.00 20.00           H
ATOM    561 2HG1 ILE A  39      21.931 185.638 226.340  1.00 20.00           H
ATOM    562  CG2 ILE A  39      22.907 187.400 229.157  1.00 20.00           C
ATOM    563 1HG2 ILE A  39      22.336 187.756 230.014  1.00 20.00           H
ATOM    564 2HG2 ILE A  39      23.536 186.563 229.461  1.00 20.00           H
ATOM    565 3HG2 ILE A  39      23.535 188.207 228.779  1.00 20.00           H
ATOM    566  CD1 ILE A  39      23.519 187.077 226.090  1.00 20.00           C
ATOM    567 1HD1 ILE A  39      23.436 188.101 226.456  1.00 20.00           H
ATOM    568 2HD1 ILE A  39      24.560 186.758 226.136  1.00 20.00           H
ATOM    569 3HD1 ILE A  39      23.169 187.031 225.059  1.00 20.00           H
ATOM    570  HN  ILE A  39      19.592 186.906 227.121  1.00 20.00           H
ATOM    571  N   LEU A  40      20.729 185.953 231.047  1.00 20.00           N
ATOM    572  CA  LEU A  40      20.440 186.386 232.403  1.00 20.00           C
ATOM    573  C   LEU A  40      21.631 187.179 232.946  1.00 20.00           C
ATOM    574  O   LEU A  40      22.723 186.635 233.105  1.00 20.00           O
ATOM    575  HA  LEU A  40      19.576 187.049 232.357  1.00 20.00           H
ATOM    576  CB  LEU A  40      20.048 185.192 233.275  1.00 20.00           C
ATOM    577 1HB  LEU A  40      20.939 184.590 233.454  1.00 20.00           H
ATOM    578 2HB  LEU A  40      19.716 185.567 234.243  1.00 20.00           H
ATOM    579  CG  LEU A  40      18.956 184.280 232.711  1.00 20.00           C
ATOM    580  HG  LEU A  40      19.290 183.905 231.744  1.00 20.00           H
ATOM    581  CD1 LEU A  40      18.735 183.065 233.615  1.00 20.00           C
ATOM    582 1HD1 LEU A  40      19.668 182.510 233.712  1.00 20.00           H
ATOM    583 2HD1 LEU A  40      18.408 183.400 234.600  1.00 20.00           H
ATOM    584 3HD1 LEU A  40      17.973 182.421 233.178  1.00 20.00           H
ATOM    585  CD2 LEU A  40      17.661 185.059 232.472  1.00 20.00           C
ATOM    586 1HD2 LEU A  40      17.390 185.601 233.378  1.00 20.00           H
ATOM    587 2HD2 LEU A  40      17.808 185.766 231.656  1.00 20.00           H
ATOM    588 3HD2 LEU A  40      16.862 184.365 232.211  1.00 20.00           H
ATOM    589  HN  LEU A  40      21.261 185.109 230.977  1.00 20.00           H
ATOM    590  N   LEU A  41      21.380 188.452 233.216  1.00 20.00           N
ATOM    591  CA  LEU A  41      22.413 189.320 233.756  1.00 20.00           C
ATOM    592  C   LEU A  41      21.981 189.822 235.135  1.00 20.00           C
ATOM    593  O   LEU A  41      20.793 189.830 235.453  1.00 20.00           O
ATOM    594  HA  LEU A  41      23.315 188.720 233.874  1.00 20.00           H
ATOM    595  CB  LEU A  41      22.741 190.441 232.768  1.00 20.00           C
ATOM    596 1HB  LEU A  41      23.343 191.188 233.284  1.00 20.00           H
ATOM    597 2HB  LEU A  41      23.359 190.028 231.971  1.00 20.00           H
ATOM    598  CG  LEU A  41      21.541 191.146 232.131  1.00 20.00           C
ATOM    599  HG  LEU A  41      20.631 190.714 232.547  1.00 20.00           H
ATOM    600  CD1 LEU A  41      21.533 192.636 232.477  1.00 20.00           C
ATOM    601 1HD1 LEU A  41      21.364 192.760 233.547  1.00 20.00           H
ATOM    602 2HD1 LEU A  41      22.493 193.077 232.208  1.00 20.00           H
ATOM    603 3HD1 LEU A  41      20.737 193.134 231.923  1.00 20.00           H
ATOM    604  CD2 LEU A  41      21.504 190.908 230.620  1.00 20.00           C
ATOM    605 1HD2 LEU A  41      22.475 191.153 230.190  1.00 20.00           H
ATOM    606 2HD2 LEU A  41      21.274 189.861 230.423  1.00 20.00           H
ATOM    607 3HD2 LEU A  41      20.738 191.540 230.171  1.00 20.00           H
ATOM    608  HN  LEU A  41      20.493 188.890 233.071  1.00 20.00           H
ATOM    609  N   SER A  42      22.970 190.228 235.918  1.00 20.00           N
ATOM    610  CA  SER A  42      22.700 190.829 237.213  1.00 20.00           C
ATOM    611  C   SER A  42      21.970 192.161 237.030  1.00 20.00           C
ATOM    612  O   SER A  42      22.354 192.974 236.190  1.00 20.00           O
ATOM    613  HA  SER A  42      22.066 190.114 237.736  1.00 20.00           H
ATOM    614  CB  SER A  42      23.993 191.037 238.003  1.00 20.00           C
ATOM    615 1HB  SER A  42      23.779 191.614 238.903  1.00 20.00           H
ATOM    616 2HB  SER A  42      24.379 190.071 238.328  1.00 20.00           H
ATOM    617  OG  SER A  42      24.987 191.710 237.235  1.00 20.00           O
ATOM    618  HG  SER A  42      24.666 192.624 236.985  1.00 20.00           H
ATOM    619  HN  SER A  42      23.938 190.153 235.680  1.00 20.00           H
ATOM    620  N   ASN A  43      20.930 192.344 237.829  1.00 20.00           N
ATOM    621  CA  ASN A  43      20.123 193.550 237.744  1.00 20.00           C
ATOM    622  C   ASN A  43      20.274 194.352 239.038  1.00 20.00           C
ATOM    623  O   ASN A  43      19.782 195.475 239.138  1.00 20.00           O
ATOM    624  HA  ASN A  43      20.501 194.087 236.874  1.00 20.00           H
ATOM    625  CB  ASN A  43      18.641 193.210 237.569  1.00 20.00           C
ATOM    626 1HB  ASN A  43      18.062 194.129 237.479  1.00 20.00           H
ATOM    627 2HB  ASN A  43      18.500 192.653 236.643  1.00 20.00           H
ATOM    628  CG  ASN A  43      18.124 192.388 238.751  1.00 20.00           C
ATOM    629  OD1 ASN A  43      17.742 192.911 239.785  1.00 20.00           O
ATOM    630  ND2 ASN A  43      18.133 191.074 238.541  1.00 20.00           N
ATOM    631 1HD2 ASN A  43      18.459 190.710 237.669  1.00 20.00           H
ATOM    632 2HD2 ASN A  43      17.813 190.452 239.255  1.00 20.00           H
ATOM    633  HN  ASN A  43      20.636 191.688 238.524  1.00 20.00           H
ATOM    634  N   ALA A  44      20.958 193.745 239.997  1.00 20.00           N
ATOM    635  CA  ALA A  44      21.012 194.294 241.341  1.00 20.00           C
ATOM    636  C   ALA A  44      21.931 195.518 241.350  1.00 20.00           C
ATOM    637  O   ALA A  44      22.781 195.666 240.474  1.00 20.00           O
ATOM    638  HA  ALA A  44      20.003 194.606 241.613  1.00 20.00           H
ATOM    639  CB  ALA A  44      21.474 193.211 242.318  1.00 20.00           C
ATOM    640 1HB  ALA A  44      20.778 192.372 242.285  1.00 20.00           H
ATOM    641 2HB  ALA A  44      22.469 192.868 242.036  1.00 20.00           H
ATOM    642 3HB  ALA A  44      21.503 193.620 243.327  1.00 20.00           H
ATOM    643  HN  ALA A  44      21.467 192.894 239.868  1.00 20.00           H
ATOM    644  N   PRO A  45      21.777 196.412 242.336  1.00 20.00           N
ATOM    645  CA  PRO A  45      22.621 197.607 242.409  1.00 20.00           C
ATOM    646  C   PRO A  45      24.065 197.274 242.747  1.00 20.00           C
ATOM    647  O   PRO A  45      24.332 196.305 243.457  1.00 20.00           O
ATOM    648  HA  PRO A  45      22.664 198.098 241.436  1.00 20.00           H
ATOM    649  CB  PRO A  45      21.962 198.451 243.502  1.00 20.00           C
ATOM    650 1HB  PRO A  45      22.697 199.034 244.057  1.00 20.00           H
ATOM    651 2HB  PRO A  45      21.245 199.158 243.085  1.00 20.00           H
ATOM    652  CG  PRO A  45      21.288 197.434 244.378  1.00 20.00           C
ATOM    653 1HG  PRO A  45      21.980 197.028 245.115  1.00 20.00           H
ATOM    654 2HG  PRO A  45      20.459 197.877 244.930  1.00 20.00           H
ATOM    655  CD  PRO A  45      20.805 196.364 243.443  1.00 20.00           C
ATOM    656 1HD  PRO A  45      20.793 195.386 243.925  1.00 20.00           H
ATOM    657 2HD  PRO A  45      19.791 196.561 243.096  1.00 20.00           H
ATOM    658  N   LEU A  46      24.966 198.093 242.226  1.00 20.00           N
ATOM    659  CA  LEU A  46      26.360 198.027 242.630  1.00 20.00           C
ATOM    660  C   LEU A  46      26.713 199.280 243.435  1.00 20.00           C
ATOM    661  O   LEU A  46      25.898 200.193 243.558  1.00 20.00           O
ATOM    662  HA  LEU A  46      26.472 197.158 243.278  1.00 20.00           H
ATOM    663  CB  LEU A  46      27.261 197.804 241.413  1.00 20.00           C
ATOM    664 1HB  LEU A  46      28.276 198.102 241.678  1.00 20.00           H
ATOM    665 2HB  LEU A  46      27.288 196.736 241.198  1.00 20.00           H
ATOM    666  CG  LEU A  46      26.858 198.543 240.136  1.00 20.00           C
ATOM    667  HG  LEU A  46      27.652 198.412 239.401  1.00 20.00           H
ATOM    668  CD1 LEU A  46      25.584 197.947 239.536  1.00 20.00           C
ATOM    669 1HD1 LEU A  46      25.282 197.075 240.116  1.00 20.00           H
ATOM    670 2HD1 LEU A  46      24.788 198.691 239.560  1.00 20.00           H
ATOM    671 3HD1 LEU A  46      25.772 197.650 238.504  1.00 20.00           H
ATOM    672  CD2 LEU A  46      26.723 200.046 240.392  1.00 20.00           C
ATOM    673 1HD2 LEU A  46      26.552 200.561 239.447  1.00 20.00           H
ATOM    674 2HD2 LEU A  46      25.882 200.226 241.061  1.00 20.00           H
ATOM    675 3HD2 LEU A  46      27.639 200.420 240.849  1.00 20.00           H
ATOM    676  HN  LEU A  46      24.758 198.791 241.541  1.00 20.00           H
ATOM    677  N   GLY A  47      27.929 199.283 243.961  1.00 20.00           N
ATOM    678  CA  GLY A  47      28.383 200.387 244.790  1.00 20.00           C
ATOM    679  C   GLY A  47      28.273 201.716 244.040  1.00 20.00           C
ATOM    680  O   GLY A  47      28.226 201.738 242.811  1.00 20.00           O
ATOM    681 1HA  GLY A  47      27.789 200.430 245.702  1.00 20.00           H
ATOM    682 2HA  GLY A  47      29.418 200.219 245.090  1.00 20.00           H
ATOM    683  HN  GLY A  47      28.598 198.551 243.830  1.00 20.00           H
ATOM    684  N   PRO A  48      28.230 202.844 244.763  1.00 20.00           N
ATOM    685  CA  PRO A  48      28.229 204.157 244.113  1.00 20.00           C
ATOM    686  C   PRO A  48      29.558 204.471 243.445  1.00 20.00           C
ATOM    687  O   PRO A  48      29.694 205.494 242.776  1.00 20.00           O
ATOM    688  HA  PRO A  48      27.494 204.178 243.308  1.00 20.00           H
ATOM    689  CB  PRO A  48      27.925 205.127 245.256  1.00 20.00           C
ATOM    690 1HB  PRO A  48      28.418 206.088 245.109  1.00 20.00           H
ATOM    691 2HB  PRO A  48      26.857 205.327 245.340  1.00 20.00           H
ATOM    692  CG  PRO A  48      28.450 204.419 246.473  1.00 20.00           C
ATOM    693 1HG  PRO A  48      29.516 204.603 246.606  1.00 20.00           H
ATOM    694 2HG  PRO A  48      27.951 204.767 247.377  1.00 20.00           H
ATOM    695  CD  PRO A  48      28.178 202.963 246.231  1.00 20.00           C
ATOM    696 1HD  PRO A  48      28.925 202.330 246.712  1.00 20.00           H
ATOM    697 2HD  PRO A  48      27.206 202.665 246.624  1.00 20.00           H
ATOM    698  N   GLN A  49      30.511 203.573 243.645  1.00 20.00           N
ATOM    699  CA  GLN A  49      31.906 203.894 243.397  1.00 20.00           C
ATOM    700  C   GLN A  49      32.102 204.317 241.939  1.00 20.00           C
ATOM    701  O   GLN A  49      33.005 205.093 241.630  1.00 20.00           O
ATOM    702  HA  GLN A  49      32.133 204.730 244.058  1.00 20.00           H
ATOM    703  CB  GLN A  49      32.812 202.714 243.751  1.00 20.00           C
ATOM    704 1HB  GLN A  49      32.552 202.335 244.740  1.00 20.00           H
ATOM    705 2HB  GLN A  49      32.649 201.900 243.045  1.00 20.00           H
ATOM    706  CG  GLN A  49      34.285 203.128 243.730  1.00 20.00           C
ATOM    707 1HG  GLN A  49      34.479 203.749 242.856  1.00 20.00           H
ATOM    708 2HG  GLN A  49      34.509 203.733 244.608  1.00 20.00           H
ATOM    709  CD  GLN A  49      35.199 201.901 243.703  1.00 20.00           C
ATOM    710  OE1 GLN A  49      36.352 201.945 244.099  1.00 20.00           O
ATOM    711  NE2 GLN A  49      34.621 200.806 243.216  1.00 20.00           N
ATOM    712 1HE2 GLN A  49      33.670 200.838 242.909  1.00 20.00           H
ATOM    713 2HE2 GLN A  49      35.138 199.952 243.158  1.00 20.00           H
ATOM    714  HN  GLN A  49      30.343 202.642 243.971  1.00 20.00           H
ATOM    715  N   PHE A  50      31.241 203.788 241.082  1.00 20.00           N
ATOM    716  CA  PHE A  50      31.300 204.110 239.667  1.00 20.00           C
ATOM    717  C   PHE A  50      30.133 205.013 239.261  1.00 20.00           C
ATOM    718  O   PHE A  50      29.010 204.542 239.089  1.00 20.00           O
ATOM    719  HA  PHE A  50      32.240 204.634 239.493  1.00 20.00           H
ATOM    720  CB  PHE A  50      31.196 202.789 238.902  1.00 20.00           C
ATOM    721 1HB  PHE A  50      31.794 202.036 239.416  1.00 20.00           H
ATOM    722 2HB  PHE A  50      30.162 202.446 238.927  1.00 20.00           H
ATOM    723  CG  PHE A  50      31.655 202.875 237.445  1.00 20.00           C
ATOM    724  CD1 PHE A  50      32.905 203.321 237.151  1.00 20.00           C
ATOM    725  HD1 PHE A  50      33.581 203.616 237.953  1.00 20.00           H
ATOM    726  HD2 PHE A  50      29.809 202.149 236.680  1.00 20.00           H
ATOM    727  CD2 PHE A  50      30.811 202.506 236.444  1.00 20.00           C
ATOM    728  CE1 PHE A  50      33.331 203.401 235.799  1.00 20.00           C
ATOM    729  HE1 PHE A  50      34.333 203.758 235.563  1.00 20.00           H
ATOM    730  CE2 PHE A  50      31.236 202.586 235.092  1.00 20.00           C
ATOM    731  HE2 PHE A  50      30.560 202.291 234.289  1.00 20.00           H
ATOM    732  CZ  PHE A  50      32.487 203.032 234.797  1.00 20.00           C
ATOM    733  HZ  PHE A  50      32.814 203.093 233.759  1.00 20.00           H
ATOM    734  HN  PHE A  50      30.514 203.151 241.341  1.00 20.00           H
ATOM    735  N   PRO A  51      30.376 206.321 239.101  1.00 20.00           N
ATOM    736  CA  PRO A  51      29.315 207.240 238.680  1.00 20.00           C
ATOM    737  C   PRO A  51      28.884 207.002 237.242  1.00 20.00           C
ATOM    738  O   PRO A  51      28.102 207.774 236.689  1.00 20.00           O
ATOM    739  HA  PRO A  51      28.418 207.077 239.277  1.00 20.00           H
ATOM    740  CB  PRO A  51      29.941 208.624 238.864  1.00 20.00           C
ATOM    741 1HB  PRO A  51      29.569 209.333 238.125  1.00 20.00           H
ATOM    742 2HB  PRO A  51      29.713 209.040 239.846  1.00 20.00           H
ATOM    743  CG  PRO A  51      31.413 208.374 238.698  1.00 20.00           C
ATOM    744 1HG  PRO A  51      31.699 208.390 237.646  1.00 20.00           H
ATOM    745 2HG  PRO A  51      32.002 209.142 239.200  1.00 20.00           H
ATOM    746  CD  PRO A  51      31.656 207.023 239.305  1.00 20.00           C
ATOM    747 1HD  PRO A  51      32.481 206.506 238.815  1.00 20.00           H
ATOM    748 2HD  PRO A  51      31.909 207.098 240.362  1.00 20.00           H
ATOM    749  N   PHE A  52      29.410 205.929 236.670  1.00 20.00           N
ATOM    750  CA  PHE A  52      29.524 205.833 235.224  1.00 20.00           C
ATOM    751  C   PHE A  52      28.630 204.718 234.677  1.00 20.00           C
ATOM    752  O   PHE A  52      28.902 204.166 233.612  1.00 20.00           O
ATOM    753  HA  PHE A  52      29.205 206.789 234.810  1.00 20.00           H
ATOM    754  CB  PHE A  52      30.984 205.498 234.912  1.00 20.00           C
ATOM    755 1HB  PHE A  52      31.336 204.752 235.625  1.00 20.00           H
ATOM    756 2HB  PHE A  52      31.039 205.044 233.923  1.00 20.00           H
ATOM    757  CG  PHE A  52      31.923 206.706 234.956  1.00 20.00           C
ATOM    758  CD1 PHE A  52      33.226 206.568 234.592  1.00 20.00           C
ATOM    759  HD1 PHE A  52      33.602 205.597 234.269  1.00 20.00           H
ATOM    760  HD2 PHE A  52      30.409 208.027 235.650  1.00 20.00           H
ATOM    761  CD2 PHE A  52      31.454 207.917 235.358  1.00 20.00           C
ATOM    762  CE1 PHE A  52      34.097 207.688 234.632  1.00 20.00           C
ATOM    763  HE1 PHE A  52      35.141 207.578 234.341  1.00 20.00           H
ATOM    764  CE2 PHE A  52      32.325 209.038 235.399  1.00 20.00           C
ATOM    765  HE2 PHE A  52      31.949 210.009 235.721  1.00 20.00           H
ATOM    766  CZ  PHE A  52      33.628 208.900 235.035  1.00 20.00           C
ATOM    767  HZ  PHE A  52      34.296 209.760 235.066  1.00 20.00           H
ATOM    768  HN  PHE A  52      29.754 205.138 237.175  1.00 20.00           H
ATOM    769  N   THR A  53      27.581 204.421 235.430  1.00 20.00           N
ATOM    770  CA  THR A  53      26.549 203.518 234.953  1.00 20.00           C
ATOM    771  C   THR A  53      26.051 203.957 233.574  1.00 20.00           C
ATOM    772  O   THR A  53      25.728 205.127 233.371  1.00 20.00           O
ATOM    773  HA  THR A  53      26.987 202.527 234.833  1.00 20.00           H
ATOM    774  HB  THR A  53      24.519 203.068 235.585  1.00 20.00           H
ATOM    775  CB  THR A  53      25.443 203.463 236.009  1.00 20.00           C
ATOM    776  OG1 THR A  53      25.371 204.797 236.505  1.00 20.00           O
ATOM    777  HG1 THR A  53      24.934 205.390 235.829  1.00 20.00           H
ATOM    778  CG2 THR A  53      25.840 202.631 237.230  1.00 20.00           C
ATOM    779 1HG2 THR A  53      26.735 203.057 237.684  1.00 20.00           H
ATOM    780 2HG2 THR A  53      26.042 201.606 236.921  1.00 20.00           H
ATOM    781 3HG2 THR A  53      25.026 202.639 237.955  1.00 20.00           H
ATOM    782  HN  THR A  53      27.432 204.786 236.349  1.00 20.00           H
ATOM    783  N   GLY A  54      26.005 202.997 232.663  1.00 20.00           N
ATOM    784  CA  GLY A  54      25.514 203.261 231.321  1.00 20.00           C
ATOM    785  C   GLY A  54      26.662 203.628 230.379  1.00 20.00           C
ATOM    786  O   GLY A  54      26.455 203.802 229.179  1.00 20.00           O
ATOM    787 1HA  GLY A  54      24.993 202.382 230.941  1.00 20.00           H
ATOM    788 2HA  GLY A  54      24.788 204.074 231.349  1.00 20.00           H
ATOM    789  HN  GLY A  54      26.295 202.054 232.829  1.00 20.00           H
ATOM    790  N   VAL A  55      27.849 203.734 230.959  1.00 20.00           N
ATOM    791  CA  VAL A  55      28.972 204.337 230.260  1.00 20.00           C
ATOM    792  C   VAL A  55      29.931 203.237 229.801  1.00 20.00           C
ATOM    793  O   VAL A  55      30.790 203.472 228.953  1.00 20.00           O
ATOM    794  HA  VAL A  55      28.577 204.847 229.381  1.00 20.00           H
ATOM    795  HB  VAL A  55      30.024 204.872 232.038  1.00 20.00           H
ATOM    796  CB  VAL A  55      29.644 205.382 231.153  1.00 20.00           C
ATOM    797  CG1 VAL A  55      30.831 206.032 230.438  1.00 20.00           C
ATOM    798 1HG1 VAL A  55      31.646 205.313 230.362  1.00 20.00           H
ATOM    799 2HG1 VAL A  55      30.527 206.344 229.440  1.00 20.00           H
ATOM    800 3HG1 VAL A  55      31.165 206.901 231.005  1.00 20.00           H
ATOM    801  CG2 VAL A  55      28.637 206.438 231.615  1.00 20.00           C
ATOM    802 1HG2 VAL A  55      28.234 206.960 230.747  1.00 20.00           H
ATOM    803 2HG2 VAL A  55      27.825 205.953 232.156  1.00 20.00           H
ATOM    804 3HG2 VAL A  55      29.135 207.152 232.270  1.00 20.00           H
ATOM    805  HN  VAL A  55      28.049 203.418 231.886  1.00 20.00           H
ATOM    806  N   ASP A  56      29.752 202.060 230.381  1.00 20.00           N
ATOM    807  CA  ASP A  56      30.715 200.986 230.207  1.00 20.00           C
ATOM    808  C   ASP A  56      30.013 199.770 229.598  1.00 20.00           C
ATOM    809  O   ASP A  56      28.978 199.332 230.097  1.00 20.00           O
ATOM    810  HA  ASP A  56      31.485 201.394 229.552  1.00 20.00           H
ATOM    811  CB  ASP A  56      31.315 200.562 231.549  1.00 20.00           C
ATOM    812 1HB  ASP A  56      31.604 201.445 232.118  1.00 20.00           H
ATOM    813 2HB  ASP A  56      30.564 200.035 232.138  1.00 20.00           H
ATOM    814  CG  ASP A  56      32.534 199.660 231.345  1.00 20.00           C
ATOM    815  OD1 ASP A  56      32.365 198.621 230.670  1.00 20.00           O
ATOM    816  OD2 ASP A  56      33.608 200.029 231.867  1.00 20.00           O
ATOM    817  HN  ASP A  56      28.968 201.835 230.960  1.00 20.00           H
ATOM    818  N   ASP A  57      30.605 199.260 228.528  1.00 20.00           N
ATOM    819  CA  ASP A  57      30.008 198.154 227.799  1.00 20.00           C
ATOM    820  C   ASP A  57      30.029 196.900 228.675  1.00 20.00           C
ATOM    821  O   ASP A  57      29.426 195.886 228.328  1.00 20.00           O
ATOM    822  HA  ASP A  57      28.995 198.481 227.563  1.00 20.00           H
ATOM    823  CB  ASP A  57      30.791 197.851 226.520  1.00 20.00           C
ATOM    824 1HB  ASP A  57      31.829 197.629 226.769  1.00 20.00           H
ATOM    825 2HB  ASP A  57      30.381 196.962 226.041  1.00 20.00           H
ATOM    826  CG  ASP A  57      30.734 199.032 225.549  1.00 20.00           C
ATOM    827  OD1 ASP A  57      29.603 199.481 225.267  1.00 20.00           O
ATOM    828  OD2 ASP A  57      31.825 199.459 225.111  1.00 20.00           O
ATOM    829  HN  ASP A  57      31.474 199.589 228.160  1.00 20.00           H
ATOM    830  N   ARG A  58      30.729 197.011 229.794  1.00 20.00           N
ATOM    831  CA  ARG A  58      30.845 195.896 230.718  1.00 20.00           C
ATOM    832  C   ARG A  58      29.657 195.880 231.682  1.00 20.00           C
ATOM    833  O   ARG A  58      29.512 194.955 232.480  1.00 20.00           O
ATOM    834  HA  ARG A  58      30.848 195.008 230.085  1.00 20.00           H
ATOM    835  CB  ARG A  58      32.144 195.979 231.523  1.00 20.00           C
ATOM    836 1HB  ARG A  58      32.188 196.931 232.050  1.00 20.00           H
ATOM    837 2HB  ARG A  58      32.158 195.194 232.279  1.00 20.00           H
ATOM    838  CG  ARG A  58      33.363 195.838 230.610  1.00 20.00           C
ATOM    839 1HG  ARG A  58      33.394 194.832 230.191  1.00 20.00           H
ATOM    840 2HG  ARG A  58      33.277 196.529 229.772  1.00 20.00           H
ATOM    841  CD  ARG A  58      34.658 196.117 231.377  1.00 20.00           C
ATOM    842 1HD  ARG A  58      34.686 195.520 232.289  1.00 20.00           H
ATOM    843 2HD  ARG A  58      35.517 195.821 230.776  1.00 20.00           H
ATOM    844  HE  ARG A  58      33.964 198.137 231.494  1.00 20.00           H
ATOM    845  NE  ARG A  58      34.747 197.555 231.712  1.00 20.00           N
ATOM    846  CZ  ARG A  58      35.812 198.127 232.291  1.00 20.00           C
ATOM    847  NH1 ARG A  58      36.889 197.395 232.606  1.00 20.00           N
ATOM    848 1HH1 ARG A  58      36.903 196.415 232.410  1.00 20.00           H
ATOM    849 2HH1 ARG A  58      37.680 197.829 233.038  1.00 20.00           H
ATOM    850  NH2 ARG A  58      35.783 199.441 232.550  1.00 20.00           N
ATOM    851 1HH2 ARG A  58      36.569 199.883 232.982  1.00 20.00           H
ATOM    852 2HH2 ARG A  58      34.975 199.980 232.312  1.00 20.00           H
ATOM    853  HN  ARG A  58      31.211 197.842 230.072  1.00 20.00           H
ATOM    854  N   GLU A  59      28.836 196.915 231.576  1.00 20.00           N
ATOM    855  CA  GLU A  59      27.515 196.887 232.181  1.00 20.00           C
ATOM    856  C   GLU A  59      26.622 195.874 231.462  1.00 20.00           C
ATOM    857  O   GLU A  59      26.810 195.608 230.276  1.00 20.00           O
ATOM    858  HA  GLU A  59      27.675 196.572 233.213  1.00 20.00           H
ATOM    859  CB  GLU A  59      26.880 198.279 232.175  1.00 20.00           C
ATOM    860 1HB  GLU A  59      26.683 198.588 231.149  1.00 20.00           H
ATOM    861 2HB  GLU A  59      25.990 198.280 232.804  1.00 20.00           H
ATOM    862  CG  GLU A  59      27.831 199.318 232.774  1.00 20.00           C
ATOM    863 1HG  GLU A  59      27.717 199.339 233.857  1.00 20.00           H
ATOM    864 2HG  GLU A  59      28.862 199.034 232.566  1.00 20.00           H
ATOM    865  CD  GLU A  59      27.554 200.709 232.200  1.00 20.00           C
ATOM    866  OE1 GLU A  59      26.543 200.834 231.476  1.00 20.00           O
ATOM    867  OE2 GLU A  59      28.360 201.617 232.499  1.00 20.00           O
ATOM    868  HN  GLU A  59      29.060 197.759 231.089  1.00 20.00           H
ATOM    869  N   SER A  60      25.670 195.337 232.210  1.00 20.00           N
ATOM    870  CA  SER A  60      24.707 194.408 231.642  1.00 20.00           C
ATOM    871  C   SER A  60      25.425 193.379 230.768  1.00 20.00           C
ATOM    872  O   SER A  60      24.842 192.843 229.827  1.00 20.00           O
ATOM    873  HA  SER A  60      24.236 193.923 232.497  1.00 20.00           H
ATOM    874  CB  SER A  60      23.644 195.148 230.827  1.00 20.00           C
ATOM    875 1HB  SER A  60      23.837 195.003 229.764  1.00 20.00           H
ATOM    876 2HB  SER A  60      22.664 194.718 231.034  1.00 20.00           H
ATOM    877  OG  SER A  60      23.622 196.542 231.118  1.00 20.00           O
ATOM    878  HG  SER A  60      23.262 196.693 232.039  1.00 20.00           H
ATOM    879  HN  SER A  60      25.551 195.526 233.185  1.00 20.00           H
ATOM    880  N   TRP A  61      26.681 193.132 231.111  1.00 20.00           N
ATOM    881  CA  TRP A  61      27.470 192.141 230.399  1.00 20.00           C
ATOM    882  C   TRP A  61      26.774 190.787 230.548  1.00 20.00           C
ATOM    883  O   TRP A  61      26.270 190.459 231.621  1.00 20.00           O
ATOM    884  HA  TRP A  61      27.501 192.431 229.349  1.00 20.00           H
ATOM    885  CB  TRP A  61      28.916 192.128 230.901  1.00 20.00           C
ATOM    886 1HB  TRP A  61      29.360 193.108 230.724  1.00 20.00           H
ATOM    887 2HB  TRP A  61      28.914 191.968 231.979  1.00 20.00           H
ATOM    888  CG  TRP A  61      29.793 191.061 230.243  1.00 20.00           C
ATOM    889  CD1 TRP A  61      30.145 189.865 230.734  1.00 20.00           C
ATOM    890  HD1 TRP A  61      29.835 189.486 231.708  1.00 20.00           H
ATOM    891  CD2 TRP A  61      30.419 191.143 228.945  1.00 20.00           C
ATOM    892  NE1 TRP A  61      30.949 189.172 229.851  1.00 20.00           N
ATOM    893  HE1 TRP A  61      31.336 188.261 229.993  1.00 20.00           H
ATOM    894  CE2 TRP A  61      31.121 189.974 228.729  1.00 20.00           C
ATOM    895  HE3 TRP A  61      29.847 193.102 228.133  1.00 20.00           H
ATOM    896  CE3 TRP A  61      30.393 192.170 227.986  1.00 20.00           C
ATOM    897  HZ2 TRP A  61      32.395 188.791 227.413  1.00 20.00           H
ATOM    898  CZ2 TRP A  61      31.849 189.723 227.560  1.00 20.00           C
ATOM    899  HZ3 TRP A  61      31.140 192.667 226.046  1.00 20.00           H
ATOM    900  CZ3 TRP A  61      31.126 191.903 226.823  1.00 20.00           C
ATOM    901  HH2 TRP A  61      32.385 190.600 225.657  1.00 20.00           H
ATOM    902  CH2 TRP A  61      31.838 190.732 226.590  1.00 20.00           C
ATOM    903  HN  TRP A  61      27.158 193.595 231.858  1.00 20.00           H
ATOM    904  N   PRO A  62      26.733 189.979 229.480  1.00 20.00           N
ATOM    905  CA  PRO A  62      27.219 190.431 228.174  1.00 20.00           C
ATOM    906  C   PRO A  62      26.333 191.507 227.569  1.00 20.00           C
ATOM    907  O   PRO A  62      26.309 191.686 226.352  1.00 20.00           O
ATOM    908  HA  PRO A  62      28.200 190.896 228.277  1.00 20.00           H
ATOM    909  CB  PRO A  62      27.223 189.156 227.328  1.00 20.00           C
ATOM    910 1HB  PRO A  62      27.005 189.369 226.281  1.00 20.00           H
ATOM    911 2HB  PRO A  62      28.192 188.659 227.356  1.00 20.00           H
ATOM    912  CG  PRO A  62      26.151 188.311 227.953  1.00 20.00           C
ATOM    913 1HG  PRO A  62      25.167 188.565 227.558  1.00 20.00           H
ATOM    914 2HG  PRO A  62      26.312 187.253 227.748  1.00 20.00           H
ATOM    915  CD  PRO A  62      26.231 188.594 229.425  1.00 20.00           C
ATOM    916 1HD  PRO A  62      25.257 188.501 229.906  1.00 20.00           H
ATOM    917 2HD  PRO A  62      26.905 187.903 229.931  1.00 20.00           H
ATOM    918  N   SER A  63      25.619 192.202 228.443  1.00 20.00           N
ATOM    919  CA  SER A  63      24.389 192.866 228.046  1.00 20.00           C
ATOM    920  C   SER A  63      24.694 193.964 227.025  1.00 20.00           C
ATOM    921  O   SER A  63      23.809 194.391 226.285  1.00 20.00           O
ATOM    922  HA  SER A  63      23.773 192.087 227.598  1.00 20.00           H
ATOM    923  CB  SER A  63      23.665 193.454 229.259  1.00 20.00           C
ATOM    924 1HB  SER A  63      23.963 192.913 230.157  1.00 20.00           H
ATOM    925 2HB  SER A  63      23.972 194.491 229.396  1.00 20.00           H
ATOM    926  OG  SER A  63      22.249 193.394 229.116  1.00 20.00           O
ATOM    927  HG  SER A  63      21.963 193.920 228.315  1.00 20.00           H
ATOM    928  HN  SER A  63      25.869 192.314 229.405  1.00 20.00           H
ATOM    929  N   VAL A  64      25.948 194.390 227.018  1.00 20.00           N
ATOM    930  CA  VAL A  64      26.364 195.478 226.150  1.00 20.00           C
ATOM    931  C   VAL A  64      26.380 194.991 224.700  1.00 20.00           C
ATOM    932  O   VAL A  64      26.336 195.795 223.770  1.00 20.00           O
ATOM    933  HA  VAL A  64      25.626 196.275 226.244  1.00 20.00           H
ATOM    934  HB  VAL A  64      28.181 195.280 227.252  1.00 20.00           H
ATOM    935  CB  VAL A  64      27.716 196.028 226.611  1.00 20.00           C
ATOM    936  CG1 VAL A  64      28.645 196.269 225.419  1.00 20.00           C
ATOM    937 1HG1 VAL A  64      28.595 195.416 224.742  1.00 20.00           H
ATOM    938 2HG1 VAL A  64      28.333 197.170 224.892  1.00 20.00           H
ATOM    939 3HG1 VAL A  64      29.668 196.391 225.775  1.00 20.00           H
ATOM    940  CG2 VAL A  64      27.536 197.306 227.433  1.00 20.00           C
ATOM    941 1HG2 VAL A  64      26.727 197.900 227.009  1.00 20.00           H
ATOM    942 2HG2 VAL A  64      27.294 197.044 228.463  1.00 20.00           H
ATOM    943 3HG2 VAL A  64      28.460 197.884 227.412  1.00 20.00           H
ATOM    944  HN  VAL A  64      26.673 194.005 227.590  1.00 20.00           H
ATOM    945  N   PHE A  65      26.445 193.676 224.552  1.00 20.00           N
ATOM    946  CA  PHE A  65      26.581 193.076 223.235  1.00 20.00           C
ATOM    947  C   PHE A  65      25.385 192.178 222.915  1.00 20.00           C
ATOM    948  O   PHE A  65      24.802 192.275 221.836  1.00 20.00           O
ATOM    949  HA  PHE A  65      26.626 193.891 222.512  1.00 20.00           H
ATOM    950  CB  PHE A  65      27.852 192.224 223.262  1.00 20.00           C
ATOM    951 1HB  PHE A  65      27.763 191.482 224.055  1.00 20.00           H
ATOM    952 2HB  PHE A  65      27.930 191.678 222.322  1.00 20.00           H
ATOM    953  CG  PHE A  65      29.136 193.028 223.476  1.00 20.00           C
ATOM    954  CD1 PHE A  65      29.599 193.246 224.736  1.00 20.00           C
ATOM    955  HD1 PHE A  65      29.055 192.848 225.593  1.00 20.00           H
ATOM    956  HD2 PHE A  65      29.443 193.349 221.397  1.00 20.00           H
ATOM    957  CD2 PHE A  65      29.814 193.524 222.407  1.00 20.00           C
ATOM    958  CE1 PHE A  65      30.791 193.992 224.935  1.00 20.00           C
ATOM    959  HE1 PHE A  65      31.162 194.167 225.945  1.00 20.00           H
ATOM    960  CE2 PHE A  65      31.006 194.270 222.606  1.00 20.00           C
ATOM    961  HE2 PHE A  65      31.550 194.668 221.749  1.00 20.00           H
ATOM    962  CZ  PHE A  65      31.469 194.488 223.866  1.00 20.00           C
ATOM    963  HZ  PHE A  65      32.384 195.060 224.019  1.00 20.00           H
ATOM    964  HN  PHE A  65      26.405 193.025 225.310  1.00 20.00           H
ATOM    965  N   TYR A  66      25.055 191.323 223.872  1.00 20.00           N
ATOM    966  CA  TYR A  66      24.122 190.238 223.617  1.00 20.00           C
ATOM    967  C   TYR A  66      23.134 190.082 224.775  1.00 20.00           C
ATOM    968  O   TYR A  66      23.486 190.312 225.931  1.00 20.00           O
ATOM    969  HA  TYR A  66      23.570 190.476 222.708  1.00 20.00           H
ATOM    970  CB  TYR A  66      24.969 188.969 223.510  1.00 20.00           C
ATOM    971 1HB  TYR A  66      25.517 188.830 224.443  1.00 20.00           H
ATOM    972 2HB  TYR A  66      24.307 188.111 223.399  1.00 20.00           H
ATOM    973  CG  TYR A  66      25.965 188.982 222.349  1.00 20.00           C
ATOM    974  CD1 TYR A  66      25.507 188.992 221.047  1.00 20.00           C
ATOM    975  HD1 TYR A  66      24.435 188.992 220.847  1.00 20.00           H
ATOM    976  CD2 TYR A  66      27.322 188.983 222.603  1.00 20.00           C
ATOM    977  HD2 TYR A  66      27.684 188.975 223.631  1.00 20.00           H
ATOM    978  CE1 TYR A  66      26.444 189.004 219.954  1.00 20.00           C
ATOM    979  HE1 TYR A  66      26.095 189.013 218.921  1.00 20.00           H
ATOM    980  CE2 TYR A  66      28.259 188.995 221.509  1.00 20.00           C
ATOM    981  HE2 TYR A  66      29.333 188.996 221.696  1.00 20.00           H
ATOM    982  CZ  TYR A  66      27.773 189.005 220.239  1.00 20.00           C
ATOM    983  HH  TYR A  66      29.588 188.884 219.551  1.00 20.00           H
ATOM    984  OH  TYR A  66      28.658 189.017 219.206  1.00 20.00           O
ATOM    985  HN  TYR A  66      25.412 191.363 224.805  1.00 20.00           H
ATOM    986  N   ASN A  67      21.918 189.691 224.425  1.00 20.00           N
ATOM    987  CA  ASN A  67      20.918 189.364 225.428  1.00 20.00           C
ATOM    988  C   ASN A  67      20.292 188.009 225.094  1.00 20.00           C
ATOM    989  O   ASN A  67      19.364 187.567 225.770  1.00 20.00           O
ATOM    990  HA  ASN A  67      21.457 189.352 226.375  1.00 20.00           H
ATOM    991  CB  ASN A  67      19.801 190.409 225.453  1.00 20.00           C
ATOM    992 1HB  ASN A  67      19.064 190.140 226.210  1.00 20.00           H
ATOM    993 2HB  ASN A  67      20.211 191.378 225.736  1.00 20.00           H
ATOM    994  CG  ASN A  67      19.120 190.516 224.087  1.00 20.00           C
ATOM    995  OD1 ASN A  67      19.247 189.656 223.231  1.00 20.00           O
ATOM    996  ND2 ASN A  67      18.392 191.618 223.930  1.00 20.00           N
ATOM    997 1HD2 ASN A  67      18.329 192.285 224.673  1.00 20.00           H
ATOM    998 2HD2 ASN A  67      17.908 191.780 223.071  1.00 20.00           H
ATOM    999  HN  ASN A  67      21.612 189.597 223.477  1.00 20.00           H
ATOM   1000  N   ARG A  68      20.824 187.387 224.052  1.00 20.00           N
ATOM   1001  CA  ARG A  68      20.466 186.014 223.737  1.00 20.00           C
ATOM   1002  C   ARG A  68      21.723 185.148 223.637  1.00 20.00           C
ATOM   1003  O   ARG A  68      22.667 185.497 222.931  1.00 20.00           O
ATOM   1004  HA  ARG A  68      19.833 185.694 224.565  1.00 20.00           H
ATOM   1005  CB  ARG A  68      19.694 185.935 222.418  1.00 20.00           C
ATOM   1006 1HB  ARG A  68      20.188 186.551 221.666  1.00 20.00           H
ATOM   1007 2HB  ARG A  68      19.704 184.910 222.048  1.00 20.00           H
ATOM   1008  CG  ARG A  68      18.249 186.404 222.600  1.00 20.00           C
ATOM   1009 1HG  ARG A  68      17.728 185.732 223.281  1.00 20.00           H
ATOM   1010 2HG  ARG A  68      18.238 187.393 223.057  1.00 20.00           H
ATOM   1011  CD  ARG A  68      17.514 186.448 221.258  1.00 20.00           C
ATOM   1012 1HD  ARG A  68      17.980 187.185 220.604  1.00 20.00           H
ATOM   1013 2HD  ARG A  68      17.593 185.483 220.759  1.00 20.00           H
ATOM   1014  HE  ARG A  68      15.809 187.075 222.389  1.00 20.00           H
ATOM   1015  NE  ARG A  68      16.090 186.791 221.472  1.00 20.00           N
ATOM   1016  CZ  ARG A  68      15.155 186.745 220.514  1.00 20.00           C
ATOM   1017  NH1 ARG A  68      15.475 186.371 219.268  1.00 20.00           N
ATOM   1018 1HH1 ARG A  68      16.418 186.125 219.047  1.00 20.00           H
ATOM   1019 2HH1 ARG A  68      14.771 186.340 218.559  1.00 20.00           H
ATOM   1020  NH2 ARG A  68      13.893 187.077 220.821  1.00 20.00           N
ATOM   1021 1HH2 ARG A  68      13.183 187.048 220.118  1.00 20.00           H
ATOM   1022 2HH2 ARG A  68      13.663 187.355 221.754  1.00 20.00           H
ATOM   1023  HN  ARG A  68      21.486 187.804 223.430  1.00 20.00           H
ATOM   1024  N   THR A  69      21.694 184.034 224.354  1.00 20.00           N
ATOM   1025  CA  THR A  69      22.848 183.154 224.416  1.00 20.00           C
ATOM   1026  C   THR A  69      22.402 181.690 224.429  1.00 20.00           C
ATOM   1027  O   THR A  69      21.211 181.401 224.535  1.00 20.00           O
ATOM   1028  HA  THR A  69      23.440 183.300 223.513  1.00 20.00           H
ATOM   1029  HB  THR A  69      23.800 184.628 225.697  1.00 20.00           H
ATOM   1030  CB  THR A  69      23.677 183.546 225.641  1.00 20.00           C
ATOM   1031  OG1 THR A  69      24.881 182.797 225.500  1.00 20.00           O
ATOM   1032  HG1 THR A  69      25.495 182.990 226.265  1.00 20.00           H
ATOM   1033  CG2 THR A  69      23.070 183.034 226.948  1.00 20.00           C
ATOM   1034 1HG2 THR A  69      23.009 181.946 226.919  1.00 20.00           H
ATOM   1035 2HG2 THR A  69      22.070 183.450 227.072  1.00 20.00           H
ATOM   1036 3HG2 THR A  69      23.697 183.340 227.785  1.00 20.00           H
ATOM   1037  HN  THR A  69      20.902 183.732 224.886  1.00 20.00           H
ATOM   1038  N   CYS A  70      23.382 180.805 224.318  1.00 20.00           N
ATOM   1039  CA  CYS A  70      23.124 179.382 224.457  1.00 20.00           C
ATOM   1040  C   CYS A  70      22.902 179.077 225.939  1.00 20.00           C
ATOM   1041  O   CYS A  70      23.652 179.547 226.793  1.00 20.00           O
ATOM   1042  HA  CYS A  70      22.225 179.169 223.879  1.00 20.00           H
ATOM   1043  CB  CYS A  70      24.257 178.541 223.865  1.00 20.00           C
ATOM   1044 1HB  CYS A  70      24.040 177.481 223.993  1.00 20.00           H
ATOM   1045 2HB  CYS A  70      24.334 178.723 222.793  1.00 20.00           H
ATOM   1046  SG  CYS A  70      25.840 178.959 224.683  1.00 20.00           S
ATOM   1047  HG  CYS A  70      26.384 179.566 223.633  1.00 20.00           H
ATOM   1048  HN  CYS A  70      24.335 181.046 224.137  1.00 20.00           H
ATOM   1049  N   GLN A  71      21.868 178.290 226.200  1.00 20.00           N
ATOM   1050  CA  GLN A  71      21.780 177.559 227.453  1.00 20.00           C
ATOM   1051  C   GLN A  71      21.717 176.054 227.186  1.00 20.00           C
ATOM   1052  O   GLN A  71      20.847 175.587 226.452  1.00 20.00           O
ATOM   1053  HA  GLN A  71      22.696 177.801 227.993  1.00 20.00           H
ATOM   1054  CB  GLN A  71      20.576 178.022 228.275  1.00 20.00           C
ATOM   1055 1HB  GLN A  71      20.561 179.111 228.324  1.00 20.00           H
ATOM   1056 2HB  GLN A  71      19.654 177.712 227.783  1.00 20.00           H
ATOM   1057  CG  GLN A  71      20.624 177.444 229.691  1.00 20.00           C
ATOM   1058 1HG  GLN A  71      20.615 176.355 229.643  1.00 20.00           H
ATOM   1059 2HG  GLN A  71      21.556 177.734 230.175  1.00 20.00           H
ATOM   1060  CD  GLN A  71      19.437 177.932 230.523  1.00 20.00           C
ATOM   1061  OE1 GLN A  71      19.495 178.945 231.201  1.00 20.00           O
ATOM   1062  NE2 GLN A  71      18.359 177.158 230.435  1.00 20.00           N
ATOM   1063 1HE2 GLN A  71      18.377 176.340 229.860  1.00 20.00           H
ATOM   1064 2HE2 GLN A  71      17.531 177.395 230.943  1.00 20.00           H
ATOM   1065  HN  GLN A  71      21.100 178.150 225.575  1.00 20.00           H
ATOM   1066  N   CYS A  72      22.649 175.337 227.796  1.00 20.00           N
ATOM   1067  CA  CYS A  72      22.804 173.919 227.518  1.00 20.00           C
ATOM   1068  C   CYS A  72      22.041 173.134 228.586  1.00 20.00           C
ATOM   1069  O   CYS A  72      21.822 173.632 229.689  1.00 20.00           O
ATOM   1070  HA  CYS A  72      22.376 173.746 226.530  1.00 20.00           H
ATOM   1071  CB  CYS A  72      24.278 173.513 227.454  1.00 20.00           C
ATOM   1072 1HB  CYS A  72      24.705 173.506 228.457  1.00 20.00           H
ATOM   1073 2HB  CYS A  72      24.368 172.501 227.061  1.00 20.00           H
ATOM   1074  SG  CYS A  72      25.203 174.680 226.391  1.00 20.00           S
ATOM   1075  HG  CYS A  72      26.386 174.088 226.531  1.00 20.00           H
ATOM   1076  HN  CYS A  72      23.290 175.709 228.468  1.00 20.00           H
ATOM   1077  N   SER A  73      21.658 171.919 228.221  1.00 20.00           N
ATOM   1078  CA  SER A  73      20.921 171.061 229.134  1.00 20.00           C
ATOM   1079  C   SER A  73      21.894 170.205 229.947  1.00 20.00           C
ATOM   1080  O   SER A  73      22.951 169.820 229.450  1.00 20.00           O
ATOM   1081  HA  SER A  73      20.371 171.739 229.787  1.00 20.00           H
ATOM   1082  CB  SER A  73      19.934 170.171 228.377  1.00 20.00           C
ATOM   1083 1HB  SER A  73      19.309 170.788 227.733  1.00 20.00           H
ATOM   1084 2HB  SER A  73      20.485 169.489 227.728  1.00 20.00           H
ATOM   1085  OG  SER A  73      19.107 169.419 229.261  1.00 20.00           O
ATOM   1086  HG  SER A  73      19.583 168.588 229.551  1.00 20.00           H
ATOM   1087  HN  SER A  73      21.842 171.521 227.323  1.00 20.00           H
ATOM   1088  N   GLY A  74      21.501 169.932 231.183  1.00 20.00           N
ATOM   1089  CA  GLY A  74      22.183 168.925 231.979  1.00 20.00           C
ATOM   1090  C   GLY A  74      23.642 169.314 232.221  1.00 20.00           C
ATOM   1091  O   GLY A  74      23.923 170.391 232.744  1.00 20.00           O
ATOM   1092 1HA  GLY A  74      21.671 168.804 232.934  1.00 20.00           H
ATOM   1093 2HA  GLY A  74      22.138 167.962 231.470  1.00 20.00           H
ATOM   1094  HN  GLY A  74      20.735 170.384 231.639  1.00 20.00           H
ATOM   1095  N   ASN A  75      24.534 168.415 231.830  1.00 20.00           N
ATOM   1096  CA  ASN A  75      25.954 168.625 232.049  1.00 20.00           C
ATOM   1097  C   ASN A  75      26.639 168.895 230.708  1.00 20.00           C
ATOM   1098  O   ASN A  75      27.859 168.789 230.597  1.00 20.00           O
ATOM   1099  HA  ASN A  75      26.017 169.475 232.728  1.00 20.00           H
ATOM   1100  CB  ASN A  75      26.604 167.387 232.671  1.00 20.00           C
ATOM   1101 1HB  ASN A  75      26.249 166.491 232.162  1.00 20.00           H
ATOM   1102 2HB  ASN A  75      27.684 167.427 232.526  1.00 20.00           H
ATOM   1103  CG  ASN A  75      26.287 167.292 234.164  1.00 20.00           C
ATOM   1104  OD1 ASN A  75      25.746 166.312 234.650  1.00 20.00           O
ATOM   1105  ND2 ASN A  75      26.653 168.363 234.864  1.00 20.00           N
ATOM   1106 1HD2 ASN A  75      27.093 169.134 234.404  1.00 20.00           H
ATOM   1107 2HD2 ASN A  75      26.487 168.396 235.849  1.00 20.00           H
ATOM   1108  HN  ASN A  75      24.299 167.558 231.371  1.00 20.00           H
ATOM   1109  N   PHE A  76      25.823 169.238 229.722  1.00 20.00           N
ATOM   1110  CA  PHE A  76      26.339 169.797 228.484  1.00 20.00           C
ATOM   1111  C   PHE A  76      26.748 171.260 228.671  1.00 20.00           C
ATOM   1112  O   PHE A  76      26.241 171.941 229.561  1.00 20.00           O
ATOM   1113  HA  PHE A  76      27.213 169.210 228.204  1.00 20.00           H
ATOM   1114  CB  PHE A  76      25.209 169.724 227.455  1.00 20.00           C
ATOM   1115 1HB  PHE A  76      24.296 170.115 227.904  1.00 20.00           H
ATOM   1116 2HB  PHE A  76      25.454 170.374 226.615  1.00 20.00           H
ATOM   1117  CG  PHE A  76      24.937 168.314 226.929  1.00 20.00           C
ATOM   1118  CD1 PHE A  76      25.857 167.692 226.143  1.00 20.00           C
ATOM   1119  HD1 PHE A  76      26.788 168.199 225.888  1.00 20.00           H
ATOM   1120  HD2 PHE A  76      23.039 168.179 227.876  1.00 20.00           H
ATOM   1121  CD2 PHE A  76      23.776 167.681 227.246  1.00 20.00           C
ATOM   1122  CE1 PHE A  76      25.605 166.383 225.654  1.00 20.00           C
ATOM   1123  HE1 PHE A  76      26.342 165.885 225.024  1.00 20.00           H
ATOM   1124  CE2 PHE A  76      23.524 166.372 226.758  1.00 20.00           C
ATOM   1125  HE2 PHE A  76      22.593 165.865 227.012  1.00 20.00           H
ATOM   1126  CZ  PHE A  76      24.443 165.751 225.972  1.00 20.00           C
ATOM   1127  HZ  PHE A  76      24.250 164.746 225.597  1.00 20.00           H
ATOM   1128  HN  PHE A  76      24.829 169.141 229.759  1.00 20.00           H
ATOM   1129  N   MET A  77      27.662 171.699 227.818  1.00 20.00           N
ATOM   1130  CA  MET A  77      28.225 173.033 227.946  1.00 20.00           C
ATOM   1131  C   MET A  77      28.816 173.508 226.617  1.00 20.00           C
ATOM   1132  O   MET A  77      28.886 172.743 225.656  1.00 20.00           O
ATOM   1133  HA  MET A  77      27.393 173.676 228.231  1.00 20.00           H
ATOM   1134  CB  MET A  77      29.317 173.026 229.018  1.00 20.00           C
ATOM   1135 1HB  MET A  77      29.354 172.048 229.497  1.00 20.00           H
ATOM   1136 2HB  MET A  77      30.289 173.190 228.553  1.00 20.00           H
ATOM   1137  CG  MET A  77      29.059 174.107 230.069  1.00 20.00           C
ATOM   1138 1HG  MET A  77      28.051 174.002 230.472  1.00 20.00           H
ATOM   1139 2HG  MET A  77      29.749 173.986 230.904  1.00 20.00           H
ATOM   1140  SD  MET A  77      29.259 175.725 229.344  1.00 20.00           S
ATOM   1141  CE  MET A  77      27.666 176.435 229.723  1.00 20.00           C
ATOM   1142 1HE  MET A  77      26.883 175.853 229.236  1.00 20.00           H
ATOM   1143 2HE  MET A  77      27.510 176.422 230.802  1.00 20.00           H
ATOM   1144 3HE  MET A  77      27.631 177.463 229.364  1.00 20.00           H
ATOM   1145  HN  MET A  77      28.017 171.162 227.053  1.00 20.00           H
ATOM   1146  N   GLY A  78      29.227 174.767 226.605  1.00 20.00           N
ATOM   1147  CA  GLY A  78      29.947 175.309 225.465  1.00 20.00           C
ATOM   1148  C   GLY A  78      29.167 176.454 224.818  1.00 20.00           C
ATOM   1149  O   GLY A  78      27.974 176.618 225.070  1.00 20.00           O
ATOM   1150 1HA  GLY A  78      30.926 175.666 225.785  1.00 20.00           H
ATOM   1151 2HA  GLY A  78      30.119 174.521 224.732  1.00 20.00           H
ATOM   1152  HN  GLY A  78      29.076 175.412 227.355  1.00 20.00           H
ATOM   1153  N   PHE A  79      29.872 177.218 223.996  1.00 20.00           N
ATOM   1154  CA  PHE A  79      29.260 178.342 223.309  1.00 20.00           C
ATOM   1155  C   PHE A  79      28.113 177.877 222.410  1.00 20.00           C
ATOM   1156  O   PHE A  79      27.231 178.662 222.066  1.00 20.00           O
ATOM   1157  HA  PHE A  79      28.870 179.015 224.073  1.00 20.00           H
ATOM   1158  CB  PHE A  79      30.346 178.981 222.441  1.00 20.00           C
ATOM   1159 1HB  PHE A  79      29.881 179.702 221.768  1.00 20.00           H
ATOM   1160 2HB  PHE A  79      31.028 179.539 223.083  1.00 20.00           H
ATOM   1161  CG  PHE A  79      31.152 177.978 221.614  1.00 20.00           C
ATOM   1162  CD1 PHE A  79      30.729 177.625 220.371  1.00 20.00           C
ATOM   1163  HD1 PHE A  79      29.815 178.058 219.963  1.00 20.00           H
ATOM   1164  HD2 PHE A  79      32.632 177.721 223.119  1.00 20.00           H
ATOM   1165  CD2 PHE A  79      32.292 177.439 222.123  1.00 20.00           C
ATOM   1166  CE1 PHE A  79      31.477 176.694 219.604  1.00 20.00           C
ATOM   1167  HE1 PHE A  79      31.138 176.411 218.607  1.00 20.00           H
ATOM   1168  CE2 PHE A  79      33.041 176.507 221.355  1.00 20.00           C
ATOM   1169  HE2 PHE A  79      33.955 176.075 221.763  1.00 20.00           H
ATOM   1170  CZ  PHE A  79      32.617 176.155 220.112  1.00 20.00           C
ATOM   1171  HZ  PHE A  79      33.192 175.440 219.523  1.00 20.00           H
ATOM   1172  HN  PHE A  79      30.842 177.079 223.797  1.00 20.00           H
ATOM   1173  N   ASN A  80      28.162 176.602 222.054  1.00 20.00           N
ATOM   1174  CA  ASN A  80      27.121 176.014 221.229  1.00 20.00           C
ATOM   1175  C   ASN A  80      26.662 174.696 221.856  1.00 20.00           C
ATOM   1176  O   ASN A  80      26.013 173.884 221.198  1.00 20.00           O
ATOM   1177  HA  ASN A  80      26.326 176.759 221.197  1.00 20.00           H
ATOM   1178  CB  ASN A  80      27.638 175.713 219.821  1.00 20.00           C
ATOM   1179 1HB  ASN A  80      26.829 175.312 219.210  1.00 20.00           H
ATOM   1180 2HB  ASN A  80      27.968 176.637 219.345  1.00 20.00           H
ATOM   1181  CG  ASN A  80      28.796 174.713 219.864  1.00 20.00           C
ATOM   1182  OD1 ASN A  80      29.420 174.490 220.888  1.00 20.00           O
ATOM   1183  ND2 ASN A  80      29.047 174.126 218.697  1.00 20.00           N
ATOM   1184 1HD2 ASN A  80      28.497 174.354 217.894  1.00 20.00           H
ATOM   1185 2HD2 ASN A  80      29.786 173.456 218.623  1.00 20.00           H
ATOM   1186  HN  ASN A  80      28.895 175.975 222.320  1.00 20.00           H
ATOM   1187  N   CYS A  81      27.019 174.523 223.120  1.00 20.00           N
ATOM   1188  CA  CYS A  81      26.587 173.354 223.866  1.00 20.00           C
ATOM   1189  C   CYS A  81      27.282 172.124 223.278  1.00 20.00           C
ATOM   1190  O   CYS A  81      26.770 171.010 223.377  1.00 20.00           O
ATOM   1191  HA  CYS A  81      26.892 173.512 224.901  1.00 20.00           H
ATOM   1192  CB  CYS A  81      25.064 173.207 223.857  1.00 20.00           C
ATOM   1193 1HB  CYS A  81      24.706 173.114 222.832  1.00 20.00           H
ATOM   1194 2HB  CYS A  81      24.775 172.296 224.380  1.00 20.00           H
ATOM   1195  SG  CYS A  81      24.291 174.659 224.659  1.00 20.00           S
ATOM   1196  HG  CYS A  81      23.034 174.253 224.500  1.00 20.00           H
ATOM   1197  HN  CYS A  81      27.590 175.164 223.632  1.00 20.00           H
ATOM   1198  N   GLY A  82      28.437 172.369 222.677  1.00 20.00           N
ATOM   1199  CA  GLY A  82      29.131 171.328 221.937  1.00 20.00           C
ATOM   1200  C   GLY A  82      30.039 170.512 222.860  1.00 20.00           C
ATOM   1201  O   GLY A  82      30.635 169.524 222.436  1.00 20.00           O
ATOM   1202 1HA  GLY A  82      28.405 170.669 221.461  1.00 20.00           H
ATOM   1203 2HA  GLY A  82      29.725 171.776 221.141  1.00 20.00           H
ATOM   1204  HN  GLY A  82      28.897 173.256 222.689  1.00 20.00           H
ATOM   1205  N   ASN A  83      30.116 170.957 224.106  1.00 20.00           N
ATOM   1206  CA  ASN A  83      31.081 170.403 225.040  1.00 20.00           C
ATOM   1207  C   ASN A  83      30.363 170.004 226.331  1.00 20.00           C
ATOM   1208  O   ASN A  83      29.138 169.899 226.357  1.00 20.00           O
ATOM   1209  HA  ASN A  83      31.519 169.547 224.526  1.00 20.00           H
ATOM   1210  CB  ASN A  83      32.157 171.430 225.396  1.00 20.00           C
ATOM   1211 1HB  ASN A  83      31.780 172.108 226.161  1.00 20.00           H
ATOM   1212 2HB  ASN A  83      33.024 170.922 225.819  1.00 20.00           H
ATOM   1213  CG  ASN A  83      32.581 172.230 224.162  1.00 20.00           C
ATOM   1214  OD1 ASN A  83      32.269 173.399 224.011  1.00 20.00           O
ATOM   1215  ND2 ASN A  83      33.307 171.535 223.290  1.00 20.00           N
ATOM   1216 1HD2 ASN A  83      33.528 170.578 223.475  1.00 20.00           H
ATOM   1217 2HD2 ASN A  83      33.632 171.971 222.451  1.00 20.00           H
ATOM   1218  HN  ASN A  83      29.536 171.682 224.478  1.00 20.00           H
ATOM   1219  N   CYS A  84      31.156 169.794 227.372  1.00 20.00           N
ATOM   1220  CA  CYS A  84      30.626 169.292 228.628  1.00 20.00           C
ATOM   1221  C   CYS A  84      31.046 170.251 229.744  1.00 20.00           C
ATOM   1222  O   CYS A  84      32.007 171.003 229.592  1.00 20.00           O
ATOM   1223  HA  CYS A  84      29.541 169.270 228.523  1.00 20.00           H
ATOM   1224  CB  CYS A  84      31.087 167.859 228.903  1.00 20.00           C
ATOM   1225 1HB  CYS A  84      32.171 167.830 229.004  1.00 20.00           H
ATOM   1226 2HB  CYS A  84      30.669 167.509 229.847  1.00 20.00           H
ATOM   1227  SG  CYS A  84      30.557 166.759 227.540  1.00 20.00           S
ATOM   1228  HG  CYS A  84      31.079 165.646 228.049  1.00 20.00           H
ATOM   1229  HN  CYS A  84      32.142 169.961 227.365  1.00 20.00           H
ATOM   1230  N   LYS A  85      30.304 170.192 230.841  1.00 20.00           N
ATOM   1231  CA  LYS A  85      30.661 170.952 232.027  1.00 20.00           C
ATOM   1232  C   LYS A  85      31.998 170.442 232.570  1.00 20.00           C
ATOM   1233  O   LYS A  85      32.326 169.267 232.420  1.00 20.00           O
ATOM   1234  HA  LYS A  85      30.786 171.991 231.724  1.00 20.00           H
ATOM   1235  CB  LYS A  85      29.525 170.911 233.051  1.00 20.00           C
ATOM   1236 1HB  LYS A  85      28.591 171.209 232.575  1.00 20.00           H
ATOM   1237 2HB  LYS A  85      29.389 169.891 233.408  1.00 20.00           H
ATOM   1238  CG  LYS A  85      29.819 171.837 234.233  1.00 20.00           C
ATOM   1239 1HG  LYS A  85      30.682 171.465 234.784  1.00 20.00           H
ATOM   1240 2HG  LYS A  85      30.079 172.830 233.865  1.00 20.00           H
ATOM   1241  CD  LYS A  85      28.612 171.933 235.167  1.00 20.00           C
ATOM   1242 1HD  LYS A  85      27.743 172.284 234.610  1.00 20.00           H
ATOM   1243 2HD  LYS A  85      28.366 170.944 235.553  1.00 20.00           H
ATOM   1244  CE  LYS A  85      28.895 172.884 236.332  1.00 20.00           C
ATOM   1245 1HE  LYS A  85      29.759 172.532 236.896  1.00 20.00           H
ATOM   1246 2HE  LYS A  85      29.146 173.873 235.949  1.00 20.00           H
ATOM   1247  NZ  LYS A  85      27.717 172.976 237.224  1.00 20.00           N
ATOM   1248 1HZ  LYS A  85      27.921 173.610 237.989  1.00 20.00           H
ATOM   1249 2HZ  LYS A  85      26.922 173.323 236.700  1.00 20.00           H
ATOM   1250 3HZ  LYS A  85      27.502 172.057 237.595  1.00 20.00           H
ATOM   1251  HN  LYS A  85      29.475 169.639 230.926  1.00 20.00           H
ATOM   1252  N   PHE A  86      32.733 171.353 233.192  1.00 20.00           N
ATOM   1253  CA  PHE A  86      33.966 170.985 233.867  1.00 20.00           C
ATOM   1254  C   PHE A  86      33.751 169.777 234.780  1.00 20.00           C
ATOM   1255  O   PHE A  86      32.861 169.786 235.630  1.00 20.00           O
ATOM   1256  HA  PHE A  86      34.694 170.732 233.097  1.00 20.00           H
ATOM   1257  CB  PHE A  86      34.383 172.185 234.720  1.00 20.00           C
ATOM   1258 1HB  PHE A  86      33.565 172.444 235.391  1.00 20.00           H
ATOM   1259 2HB  PHE A  86      35.229 171.897 235.344  1.00 20.00           H
ATOM   1260  CG  PHE A  86      34.767 173.423 233.906  1.00 20.00           C
ATOM   1261  CD1 PHE A  86      33.971 174.525 233.929  1.00 20.00           C
ATOM   1262  HD1 PHE A  86      33.060 174.527 234.527  1.00 20.00           H
ATOM   1263  HD2 PHE A  86      36.542 172.537 233.142  1.00 20.00           H
ATOM   1264  CD2 PHE A  86      35.904 173.421 233.160  1.00 20.00           C
ATOM   1265  CE1 PHE A  86      34.327 175.674 233.174  1.00 20.00           C
ATOM   1266  HE1 PHE A  86      33.689 176.557 233.192  1.00 20.00           H
ATOM   1267  CE2 PHE A  86      36.261 174.569 232.405  1.00 20.00           C
ATOM   1268  HE2 PHE A  86      37.172 174.567 231.807  1.00 20.00           H
ATOM   1269  CZ  PHE A  86      35.464 175.672 232.428  1.00 20.00           C
ATOM   1270  HZ  PHE A  86      35.738 176.553 231.848  1.00 20.00           H
ATOM   1271  HN  PHE A  86      32.499 172.324 233.238  1.00 20.00           H
ATOM   1272  N   GLY A  87      34.581 168.765 234.575  1.00 20.00           N
ATOM   1273  CA  GLY A  87      34.518 167.566 235.393  1.00 20.00           C
ATOM   1274  C   GLY A  87      33.843 166.420 234.637  1.00 20.00           C
ATOM   1275  O   GLY A  87      33.697 165.321 235.169  1.00 20.00           O
ATOM   1276 1HA  GLY A  87      35.525 167.269 235.688  1.00 20.00           H
ATOM   1277 2HA  GLY A  87      33.967 167.776 236.310  1.00 20.00           H
ATOM   1278  HN  GLY A  87      35.286 168.755 233.865  1.00 20.00           H
ATOM   1279  N   PHE A  88      33.449 166.717 233.407  1.00 20.00           N
ATOM   1280  CA  PHE A  88      32.684 165.768 232.617  1.00 20.00           C
ATOM   1281  C   PHE A  88      33.332 165.543 231.250  1.00 20.00           C
ATOM   1282  O   PHE A  88      33.904 166.465 230.671  1.00 20.00           O
ATOM   1283  HA  PHE A  88      32.667 164.827 233.168  1.00 20.00           H
ATOM   1284  CB  PHE A  88      31.293 166.373 232.415  1.00 20.00           C
ATOM   1285 1HB  PHE A  88      31.402 167.404 232.079  1.00 20.00           H
ATOM   1286 2HB  PHE A  88      30.784 165.830 231.619  1.00 20.00           H
ATOM   1287  CG  PHE A  88      30.416 166.350 233.669  1.00 20.00           C
ATOM   1288  CD1 PHE A  88      30.447 167.395 234.539  1.00 20.00           C
ATOM   1289  HD1 PHE A  88      31.095 168.249 234.343  1.00 20.00           H
ATOM   1290  HD2 PHE A  88      29.583 164.447 233.217  1.00 20.00           H
ATOM   1291  CD2 PHE A  88      29.607 165.285 233.914  1.00 20.00           C
ATOM   1292  CE1 PHE A  88      29.633 167.374 235.703  1.00 20.00           C
ATOM   1293  HE1 PHE A  88      29.657 168.211 236.400  1.00 20.00           H
ATOM   1294  CE2 PHE A  88      28.794 165.263 235.077  1.00 20.00           C
ATOM   1295  HE2 PHE A  88      28.145 164.410 235.274  1.00 20.00           H
ATOM   1296  CZ  PHE A  88      28.824 166.308 235.947  1.00 20.00           C
ATOM   1297  HZ  PHE A  88      28.199 166.292 236.840  1.00 20.00           H
ATOM   1298  HN  PHE A  88      33.645 167.585 232.951  1.00 20.00           H
ATOM   1299  N   TRP A  89      33.221 164.312 230.773  1.00 20.00           N
ATOM   1300  CA  TRP A  89      33.592 164.004 229.402  1.00 20.00           C
ATOM   1301  C   TRP A  89      32.554 163.032 228.838  1.00 20.00           C
ATOM   1302  O   TRP A  89      31.566 162.720 229.501  1.00 20.00           O
ATOM   1303  HA  TRP A  89      33.578 164.935 228.836  1.00 20.00           H
ATOM   1304  CB  TRP A  89      35.021 163.461 229.329  1.00 20.00           C
ATOM   1305 1HB  TRP A  89      35.257 162.962 230.269  1.00 20.00           H
ATOM   1306 2HB  TRP A  89      35.072 162.705 228.546  1.00 20.00           H
ATOM   1307  CG  TRP A  89      36.080 164.530 229.056  1.00 20.00           C
ATOM   1308  CD1 TRP A  89      36.644 165.375 229.930  1.00 20.00           C
ATOM   1309  HD1 TRP A  89      36.406 165.407 230.993  1.00 20.00           H
ATOM   1310  CD2 TRP A  89      36.684 164.836 227.781  1.00 20.00           C
ATOM   1311  NE1 TRP A  89      37.563 166.201 229.314  1.00 20.00           N
ATOM   1312  HE1 TRP A  89      38.110 166.911 229.756  1.00 20.00           H
ATOM   1313  CE2 TRP A  89      37.588 165.862 227.966  1.00 20.00           C
ATOM   1314  HE3 TRP A  89      35.765 163.454 226.342  1.00 20.00           H
ATOM   1315  CE3 TRP A  89      36.473 164.264 226.514  1.00 20.00           C
ATOM   1316  HZ2 TRP A  89      39.060 167.217 227.099  1.00 20.00           H
ATOM   1317  CZ2 TRP A  89      38.353 166.406 226.927  1.00 20.00           C
ATOM   1318  HZ3 TRP A  89      37.120 164.413 224.483  1.00 20.00           H
ATOM   1319  CZ3 TRP A  89      37.245 164.819 225.486  1.00 20.00           C
ATOM   1320  HH2 TRP A  89      38.723 166.230 224.803  1.00 20.00           H
ATOM   1321  CH2 TRP A  89      38.159 165.853 225.656  1.00 20.00           C
ATOM   1322  HN  TRP A  89      32.886 163.534 231.304  1.00 20.00           H
ATOM   1323  N   GLY A  90      32.813 162.581 227.619  1.00 20.00           N
ATOM   1324  CA  GLY A  90      31.847 161.767 226.902  1.00 20.00           C
ATOM   1325  C   GLY A  90      30.932 162.636 226.037  1.00 20.00           C
ATOM   1326  O   GLY A  90      30.679 163.794 226.364  1.00 20.00           O
ATOM   1327 1HA  GLY A  90      32.369 161.045 226.274  1.00 20.00           H
ATOM   1328 2HA  GLY A  90      31.247 161.196 227.612  1.00 20.00           H
ATOM   1329  HN  GLY A  90      33.663 162.762 227.125  1.00 20.00           H
ATOM   1330  N   PRO A  91      30.422 162.097 224.921  1.00 20.00           N
ATOM   1331  CA  PRO A  91      29.497 162.852 224.072  1.00 20.00           C
ATOM   1332  C   PRO A  91      28.153 163.079 224.744  1.00 20.00           C
ATOM   1333  O   PRO A  91      27.507 164.101 224.520  1.00 20.00           O
ATOM   1334  HA  PRO A  91      29.891 163.850 223.881  1.00 20.00           H
ATOM   1335  CB  PRO A  91      29.366 161.985 222.818  1.00 20.00           C
ATOM   1336 1HB  PRO A  91      28.374 162.068 222.375  1.00 20.00           H
ATOM   1337 2HB  PRO A  91      30.083 162.278 222.051  1.00 20.00           H
ATOM   1338  CG  PRO A  91      29.632 160.594 223.318  1.00 20.00           C
ATOM   1339 1HG  PRO A  91      28.726 160.140 223.720  1.00 20.00           H
ATOM   1340 2HG  PRO A  91      29.982 159.946 222.514  1.00 20.00           H
ATOM   1341  CD  PRO A  91      30.678 160.748 224.383  1.00 20.00           C
ATOM   1342 1HD  PRO A  91      30.583 159.983 225.153  1.00 20.00           H
ATOM   1343 2HD  PRO A  91      31.685 160.665 223.972  1.00 20.00           H
ATOM   1344  N   ASN A  92      27.763 162.109 225.558  1.00 20.00           N
ATOM   1345  CA  ASN A  92      26.542 162.231 226.337  1.00 20.00           C
ATOM   1346  C   ASN A  92      26.868 162.863 227.692  1.00 20.00           C
ATOM   1347  O   ASN A  92      25.993 162.990 228.548  1.00 20.00           O
ATOM   1348  HA  ASN A  92      25.880 162.853 225.735  1.00 20.00           H
ATOM   1349  CB  ASN A  92      25.913 160.860 226.593  1.00 20.00           C
ATOM   1350 1HB  ASN A  92      26.585 160.256 227.202  1.00 20.00           H
ATOM   1351 2HB  ASN A  92      24.990 160.980 227.161  1.00 20.00           H
ATOM   1352  CG  ASN A  92      25.619 160.137 225.278  1.00 20.00           C
ATOM   1353  OD1 ASN A  92      25.586 160.726 224.210  1.00 20.00           O
ATOM   1354  ND2 ASN A  92      25.407 158.831 225.414  1.00 20.00           N
ATOM   1355 1HD2 ASN A  92      25.449 158.409 226.320  1.00 20.00           H
ATOM   1356 2HD2 ASN A  92      25.207 158.271 224.610  1.00 20.00           H
ATOM   1357  HN  ASN A  92      28.264 161.254 225.690  1.00 20.00           H
ATOM   1358  N   CYS A  93      28.128 163.241 227.845  1.00 20.00           N
ATOM   1359  CA  CYS A  93      28.553 163.969 229.029  1.00 20.00           C
ATOM   1360  C   CYS A  93      28.130 163.168 230.262  1.00 20.00           C
ATOM   1361  O   CYS A  93      27.509 163.709 231.175  1.00 20.00           O
ATOM   1362  HA  CYS A  93      29.638 164.050 228.974  1.00 20.00           H
ATOM   1363  CB  CYS A  93      27.989 165.391 229.051  1.00 20.00           C
ATOM   1364 1HB  CYS A  93      26.901 165.359 229.100  1.00 20.00           H
ATOM   1365 2HB  CYS A  93      28.333 165.913 229.944  1.00 20.00           H
ATOM   1366  SG  CYS A  93      28.521 166.298 227.554  1.00 20.00           S
ATOM   1367  HG  CYS A  93      27.903 167.437 227.855  1.00 20.00           H
ATOM   1368  HN  CYS A  93      28.852 163.059 227.179  1.00 20.00           H
ATOM   1369  N   THR A  94      28.484 161.891 230.248  1.00 20.00           N
ATOM   1370  CA  THR A  94      28.068 160.988 231.308  1.00 20.00           C
ATOM   1371  C   THR A  94      29.289 160.358 231.981  1.00 20.00           C
ATOM   1372  O   THR A  94      29.152 159.619 232.956  1.00 20.00           O
ATOM   1373  HA  THR A  94      27.547 161.568 232.070  1.00 20.00           H
ATOM   1374  HB  THR A  94      26.339 160.450 230.108  1.00 20.00           H
ATOM   1375  CB  THR A  94      27.109 159.960 230.704  1.00 20.00           C
ATOM   1376  OG1 THR A  94      26.639 159.221 231.828  1.00 20.00           O
ATOM   1377  HG1 THR A  94      25.924 159.735 232.302  1.00 20.00           H
ATOM   1378  CG2 THR A  94      27.831 158.918 229.848  1.00 20.00           C
ATOM   1379 1HG2 THR A  94      27.101 158.231 229.419  1.00 20.00           H
ATOM   1380 2HG2 THR A  94      28.533 158.361 230.468  1.00 20.00           H
ATOM   1381 3HG2 THR A  94      28.373 159.419 229.046  1.00 20.00           H
ATOM   1382  HN  THR A  94      29.043 161.473 229.532  1.00 20.00           H
ATOM   1383  N   GLU A  95      30.454 160.672 231.435  1.00 20.00           N
ATOM   1384  CA  GLU A  95      31.696 160.126 231.956  1.00 20.00           C
ATOM   1385  C   GLU A  95      32.416 161.170 232.812  1.00 20.00           C
ATOM   1386  O   GLU A  95      32.726 162.261 232.337  1.00 20.00           O
ATOM   1387  HA  GLU A  95      31.403 159.278 232.575  1.00 20.00           H
ATOM   1388  CB  GLU A  95      32.596 159.632 230.822  1.00 20.00           C
ATOM   1389 1HB  GLU A  95      32.850 160.464 230.165  1.00 20.00           H
ATOM   1390 2HB  GLU A  95      33.469 159.129 231.238  1.00 20.00           H
ATOM   1391  CG  GLU A  95      31.872 158.596 229.960  1.00 20.00           C
ATOM   1392 1HG  GLU A  95      31.404 157.848 230.600  1.00 20.00           H
ATOM   1393 2HG  GLU A  95      31.073 159.079 229.398  1.00 20.00           H
ATOM   1394  CD  GLU A  95      32.842 157.913 228.993  1.00 20.00           C
ATOM   1395  OE1 GLU A  95      33.640 158.650 228.375  1.00 20.00           O
ATOM   1396  OE2 GLU A  95      32.762 156.670 228.893  1.00 20.00           O
ATOM   1397  HN  GLU A  95      30.557 161.286 230.653  1.00 20.00           H
ATOM   1398  N   ARG A  96      32.662 160.798 234.060  1.00 20.00           N
ATOM   1399  CA  ARG A  96      33.218 161.732 235.024  1.00 20.00           C
ATOM   1400  C   ARG A  96      34.732 161.850 234.836  1.00 20.00           C
ATOM   1401  O   ARG A  96      35.402 160.865 234.529  1.00 20.00           O
ATOM   1402  HA  ARG A  96      32.722 162.679 234.812  1.00 20.00           H
ATOM   1403  CB  ARG A  96      32.922 161.286 236.457  1.00 20.00           C
ATOM   1404 1HB  ARG A  96      32.858 160.198 236.497  1.00 20.00           H
ATOM   1405 2HB  ARG A  96      33.743 161.581 237.111  1.00 20.00           H
ATOM   1406  CG  ARG A  96      31.615 161.898 236.963  1.00 20.00           C
ATOM   1407 1HG  ARG A  96      31.424 162.837 236.443  1.00 20.00           H
ATOM   1408 2HG  ARG A  96      30.784 161.232 236.733  1.00 20.00           H
ATOM   1409  CD  ARG A  96      31.674 162.147 238.471  1.00 20.00           C
ATOM   1410 1HD  ARG A  96      31.666 161.197 239.006  1.00 20.00           H
ATOM   1411 2HD  ARG A  96      32.605 162.651 238.729  1.00 20.00           H
ATOM   1412  HE  ARG A  96      29.716 162.994 238.298  1.00 20.00           H
ATOM   1413  NE  ARG A  96      30.520 162.973 238.893  1.00 20.00           N
ATOM   1414  CZ  ARG A  96      30.484 163.693 240.023  1.00 20.00           C
ATOM   1415  NH1 ARG A  96      31.533 163.701 240.858  1.00 20.00           N
ATOM   1416 1HH1 ARG A  96      32.349 163.167 240.640  1.00 20.00           H
ATOM   1417 2HH1 ARG A  96      31.498 164.241 241.699  1.00 20.00           H
ATOM   1418  NH2 ARG A  96      29.385 164.405 240.305  1.00 20.00           N
ATOM   1419 1HH2 ARG A  96      29.342 164.947 241.144  1.00 20.00           H
ATOM   1420 2HH2 ARG A  96      28.607 164.393 239.677  1.00 20.00           H
ATOM   1421  HN  ARG A  96      32.488 159.879 234.414  1.00 20.00           H
ATOM   1422  N   ARG A  97      35.227 163.064 235.028  1.00 20.00           N
ATOM   1423  CA  ARG A  97      36.644 163.331 234.849  1.00 20.00           C
ATOM   1424  C   ARG A  97      37.197 164.096 236.053  1.00 20.00           C
ATOM   1425  O   ARG A  97      36.531 164.979 236.591  1.00 20.00           O
ATOM   1426  HA  ARG A  97      37.105 162.347 234.764  1.00 20.00           H
ATOM   1427  CB  ARG A  97      36.894 164.145 233.578  1.00 20.00           C
ATOM   1428 1HB  ARG A  97      36.151 163.886 232.824  1.00 20.00           H
ATOM   1429 2HB  ARG A  97      36.774 165.207 233.792  1.00 20.00           H
ATOM   1430  CG  ARG A  97      38.298 163.887 233.028  1.00 20.00           C
ATOM   1431 1HG  ARG A  97      38.627 164.744 232.442  1.00 20.00           H
ATOM   1432 2HG  ARG A  97      39.002 163.777 233.854  1.00 20.00           H
ATOM   1433  CD  ARG A  97      38.324 162.628 232.159  1.00 20.00           C
ATOM   1434 1HD  ARG A  97      37.842 161.803 232.685  1.00 20.00           H
ATOM   1435 2HD  ARG A  97      37.757 162.796 231.244  1.00 20.00           H
ATOM   1436  HE  ARG A  97      40.452 162.845 232.193  1.00 20.00           H
ATOM   1437  NE  ARG A  97      39.721 162.268 231.829  1.00 20.00           N
ATOM   1438  CZ  ARG A  97      40.068 161.219 231.072  1.00 20.00           C
ATOM   1439  NH1 ARG A  97      39.130 160.412 230.557  1.00 20.00           N
ATOM   1440 1HH1 ARG A  97      38.163 160.591 230.737  1.00 20.00           H
ATOM   1441 2HH1 ARG A  97      39.397 159.630 229.993  1.00 20.00           H
ATOM   1442  NH2 ARG A  97      41.367 160.988 230.837  1.00 20.00           N
ATOM   1443 1HH2 ARG A  97      41.643 160.209 230.274  1.00 20.00           H
ATOM   1444 2HH2 ARG A  97      42.061 161.595 231.225  1.00 20.00           H
ATOM   1445  HN  ARG A  97      34.679 163.854 235.301  1.00 20.00           H
ATOM   1446  N   LEU A  98      38.409 163.729 236.441  1.00 20.00           N
ATOM   1447  CA  LEU A  98      39.090 164.419 237.524  1.00 20.00           C
ATOM   1448  C   LEU A  98      40.585 164.499 237.212  1.00 20.00           C
ATOM   1449  O   LEU A  98      41.242 163.474 237.035  1.00 20.00           O
ATOM   1450  HA  LEU A  98      38.691 165.433 237.566  1.00 20.00           H
ATOM   1451  CB  LEU A  98      38.776 163.753 238.865  1.00 20.00           C
ATOM   1452 1HB  LEU A  98      37.702 163.816 239.037  1.00 20.00           H
ATOM   1453 2HB  LEU A  98      39.025 162.695 238.790  1.00 20.00           H
ATOM   1454  CG  LEU A  98      39.494 164.332 240.086  1.00 20.00           C
ATOM   1455  HG  LEU A  98      40.568 164.301 239.897  1.00 20.00           H
ATOM   1456  CD1 LEU A  98      39.116 165.799 240.300  1.00 20.00           C
ATOM   1457 1HD1 LEU A  98      39.397 166.379 239.421  1.00 20.00           H
ATOM   1458 2HD1 LEU A  98      38.040 165.877 240.458  1.00 20.00           H
ATOM   1459 3HD1 LEU A  98      39.640 166.185 241.174  1.00 20.00           H
ATOM   1460  CD2 LEU A  98      39.230 163.484 241.331  1.00 20.00           C
ATOM   1461 1HD2 LEU A  98      38.159 163.460 241.534  1.00 20.00           H
ATOM   1462 2HD2 LEU A  98      39.590 162.469 241.162  1.00 20.00           H
ATOM   1463 3HD2 LEU A  98      39.752 163.917 242.184  1.00 20.00           H
ATOM   1464  HN  LEU A  98      38.924 162.976 236.031  1.00 20.00           H
ATOM   1465  N   LEU A  99      41.081 165.727 237.153  1.00 20.00           N
ATOM   1466  CA  LEU A  99      42.500 165.952 236.938  1.00 20.00           C
ATOM   1467  C   LEU A  99      43.106 166.589 238.190  1.00 20.00           C
ATOM   1468  O   LEU A  99      42.382 167.089 239.049  1.00 20.00           O
ATOM   1469  HA  LEU A  99      42.966 164.978 236.786  1.00 20.00           H
ATOM   1470  CB  LEU A  99      42.726 166.766 235.663  1.00 20.00           C
ATOM   1471 1HB  LEU A  99      42.712 167.824 235.924  1.00 20.00           H
ATOM   1472 2HB  LEU A  99      43.725 166.544 235.286  1.00 20.00           H
ATOM   1473  CG  LEU A  99      41.722 166.534 234.532  1.00 20.00           C
ATOM   1474  HG  LEU A  99      40.720 166.702 234.926  1.00 20.00           H
ATOM   1475  CD1 LEU A  99      41.936 167.535 233.395  1.00 20.00           C
ATOM   1476 1HD1 LEU A  99      41.886 168.550 233.790  1.00 20.00           H
ATOM   1477 2HD1 LEU A  99      42.914 167.369 232.944  1.00 20.00           H
ATOM   1478 3HD1 LEU A  99      41.160 167.400 232.641  1.00 20.00           H
ATOM   1479  CD2 LEU A  99      41.776 165.086 234.039  1.00 20.00           C
ATOM   1480 1HD2 LEU A  99      42.805 164.728 234.075  1.00 20.00           H
ATOM   1481 2HD2 LEU A  99      41.151 164.462 234.677  1.00 20.00           H
ATOM   1482 3HD2 LEU A  99      41.411 165.038 233.013  1.00 20.00           H
ATOM   1483  HN  LEU A  99      40.531 166.556 237.250  1.00 20.00           H
ATOM   1484  N   VAL A 100      44.429 166.549 238.254  1.00 20.00           N
ATOM   1485  CA  VAL A 100      45.130 166.901 239.477  1.00 20.00           C
ATOM   1486  C   VAL A 100      46.191 167.959 239.166  1.00 20.00           C
ATOM   1487  O   VAL A 100      47.028 167.764 238.286  1.00 20.00           O
ATOM   1488  HA  VAL A 100      44.400 167.328 240.164  1.00 20.00           H
ATOM   1489  HB  VAL A 100      46.426 165.206 239.428  1.00 20.00           H
ATOM   1490  CB  VAL A 100      45.713 165.644 240.126  1.00 20.00           C
ATOM   1491  CG1 VAL A 100      46.465 165.990 241.412  1.00 20.00           C
ATOM   1492 1HG1 VAL A 100      47.282 166.675 241.183  1.00 20.00           H
ATOM   1493 2HG1 VAL A 100      45.782 166.462 242.118  1.00 20.00           H
ATOM   1494 3HG1 VAL A 100      46.869 165.078 241.853  1.00 20.00           H
ATOM   1495  CG2 VAL A 100      44.619 164.607 240.392  1.00 20.00           C
ATOM   1496 1HG2 VAL A 100      43.872 165.032 241.062  1.00 20.00           H
ATOM   1497 2HG2 VAL A 100      44.147 164.328 239.451  1.00 20.00           H
ATOM   1498 3HG2 VAL A 100      45.061 163.724 240.854  1.00 20.00           H
ATOM   1499  HN  VAL A 100      45.018 166.284 237.491  1.00 20.00           H
ATOM   1500  N   ARG A 101      46.120 169.057 239.905  1.00 20.00           N
ATOM   1501  CA  ARG A 101      47.130 170.096 239.799  1.00 20.00           C
ATOM   1502  C   ARG A 101      48.180 169.931 240.900  1.00 20.00           C
ATOM   1503  O   ARG A 101      47.853 169.967 242.085  1.00 20.00           O
ATOM   1504  HA  ARG A 101      47.571 169.957 238.812  1.00 20.00           H
ATOM   1505  CB  ARG A 101      46.502 171.487 239.908  1.00 20.00           C
ATOM   1506 1HB  ARG A 101      46.186 171.668 240.935  1.00 20.00           H
ATOM   1507 2HB  ARG A 101      47.246 172.246 239.665  1.00 20.00           H
ATOM   1508  CG  ARG A 101      45.302 171.622 238.969  1.00 20.00           C
ATOM   1509 1HG  ARG A 101      45.614 171.424 237.943  1.00 20.00           H
ATOM   1510 2HG  ARG A 101      44.551 170.874 239.223  1.00 20.00           H
ATOM   1511  CD  ARG A 101      44.688 173.020 239.060  1.00 20.00           C
ATOM   1512 1HD  ARG A 101      44.065 173.096 239.951  1.00 20.00           H
ATOM   1513 2HD  ARG A 101      45.477 173.767 239.159  1.00 20.00           H
ATOM   1514  HE  ARG A 101      43.986 172.689 237.066  1.00 20.00           H
ATOM   1515  NE  ARG A 101      43.879 173.298 237.852  1.00 20.00           N
ATOM   1516  CZ  ARG A 101      43.012 174.314 237.746  1.00 20.00           C
ATOM   1517  NH1 ARG A 101      42.828 175.161 238.768  1.00 20.00           N
ATOM   1518 1HH1 ARG A 101      43.340 175.037 239.618  1.00 20.00           H
ATOM   1519 2HH1 ARG A 101      42.179 175.916 238.681  1.00 20.00           H
ATOM   1520  NH2 ARG A 101      42.331 174.470 236.603  1.00 20.00           N
ATOM   1521 1HH2 ARG A 101      41.680 175.223 236.507  1.00 20.00           H
ATOM   1522 2HH2 ARG A 101      42.474 173.834 235.845  1.00 20.00           H
ATOM   1523  HN  ARG A 101      45.392 169.240 240.565  1.00 20.00           H
ATOM   1524  N   ARG A 102      49.420 169.752 240.469  1.00 20.00           N
ATOM   1525  CA  ARG A 102      50.502 169.475 241.397  1.00 20.00           C
ATOM   1526  C   ARG A 102      51.441 170.679 241.493  1.00 20.00           C
ATOM   1527  O   ARG A 102      51.347 171.609 240.693  1.00 20.00           O
ATOM   1528  HA  ARG A 102      50.010 169.285 242.351  1.00 20.00           H
ATOM   1529  CB  ARG A 102      51.303 168.246 240.959  1.00 20.00           C
ATOM   1530 1HB  ARG A 102      51.861 168.476 240.052  1.00 20.00           H
ATOM   1531 2HB  ARG A 102      52.033 167.991 241.727  1.00 20.00           H
ATOM   1532  CG  ARG A 102      50.380 167.052 240.709  1.00 20.00           C
ATOM   1533 1HG  ARG A 102      50.032 166.650 241.660  1.00 20.00           H
ATOM   1534 2HG  ARG A 102      49.497 167.378 240.159  1.00 20.00           H
ATOM   1535  CD  ARG A 102      51.102 165.957 239.920  1.00 20.00           C
ATOM   1536 1HD  ARG A 102      50.418 165.135 239.713  1.00 20.00           H
ATOM   1537 2HD  ARG A 102      51.432 166.348 238.958  1.00 20.00           H
ATOM   1538  HE  ARG A 102      52.194 165.441 241.687  1.00 20.00           H
ATOM   1539  NE  ARG A 102      52.266 165.464 240.690  1.00 20.00           N
ATOM   1540  CZ  ARG A 102      53.411 165.045 240.134  1.00 20.00           C
ATOM   1541  NH1 ARG A 102      53.564 165.054 238.803  1.00 20.00           N
ATOM   1542 1HH1 ARG A 102      52.821 165.374 238.216  1.00 20.00           H
ATOM   1543 2HH1 ARG A 102      54.422 164.740 238.396  1.00 20.00           H
ATOM   1544  NH2 ARG A 102      54.402 164.618 240.929  1.00 20.00           N
ATOM   1545 1HH2 ARG A 102      55.263 164.302 240.530  1.00 20.00           H
ATOM   1546 2HH2 ARG A 102      54.279 164.615 241.922  1.00 20.00           H
ATOM   1547  HN  ARG A 102      49.689 169.794 239.506  1.00 20.00           H
ATOM   1548  N   ASN A 103      52.325 170.623 242.478  1.00 20.00           N
ATOM   1549  CA  ASN A 103      53.431 171.563 242.546  1.00 20.00           C
ATOM   1550  C   ASN A 103      54.364 171.332 241.356  1.00 20.00           C
ATOM   1551  O   ASN A 103      54.749 170.198 241.074  1.00 20.00           O
ATOM   1552  HA  ASN A 103      52.969 172.550 242.528  1.00 20.00           H
ATOM   1553  CB  ASN A 103      54.243 171.368 243.828  1.00 20.00           C
ATOM   1554 1HB  ASN A 103      53.573 171.354 244.688  1.00 20.00           H
ATOM   1555 2HB  ASN A 103      54.745 170.401 243.801  1.00 20.00           H
ATOM   1556  CG  ASN A 103      55.277 172.482 243.997  1.00 20.00           C
ATOM   1557  OD1 ASN A 103      55.965 172.872 243.068  1.00 20.00           O
ATOM   1558  ND2 ASN A 103      55.349 172.970 245.232  1.00 20.00           N
ATOM   1559 1HD2 ASN A 103      54.756 172.605 245.950  1.00 20.00           H
ATOM   1560 2HD2 ASN A 103      55.996 173.703 245.444  1.00 20.00           H
ATOM   1561  HN  ASN A 103      52.295 169.952 243.220  1.00 20.00           H
ATOM   1562  N   ILE A 104      54.702 172.426 240.689  1.00 20.00           N
ATOM   1563  CA  ILE A 104      55.536 172.351 239.501  1.00 20.00           C
ATOM   1564  C   ILE A 104      56.863 171.678 239.857  1.00 20.00           C
ATOM   1565  O   ILE A 104      57.419 170.930 239.054  1.00 20.00           O
ATOM   1566  HA  ILE A 104      55.015 171.726 238.775  1.00 20.00           H
ATOM   1567  HB  ILE A 104      54.710 174.187 238.780  1.00 20.00           H
ATOM   1568  CB  ILE A 104      55.698 173.736 238.872  1.00 20.00           C
ATOM   1569  CG1 ILE A 104      56.280 173.632 237.460  1.00 20.00           C
ATOM   1570 1HG1 ILE A 104      57.220 173.082 237.490  1.00 20.00           H
ATOM   1571 2HG1 ILE A 104      55.599 173.067 236.823  1.00 20.00           H
ATOM   1572  CG2 ILE A 104      56.532 174.652 239.770  1.00 20.00           C
ATOM   1573 1HG2 ILE A 104      56.187 174.563 240.800  1.00 20.00           H
ATOM   1574 2HG2 ILE A 104      57.581 174.362 239.711  1.00 20.00           H
ATOM   1575 3HG2 ILE A 104      56.422 175.685 239.438  1.00 20.00           H
ATOM   1576  CD1 ILE A 104      56.514 175.020 236.861  1.00 20.00           C
ATOM   1577 1HD1 ILE A 104      55.627 175.636 237.011  1.00 20.00           H
ATOM   1578 2HD1 ILE A 104      57.368 175.488 237.350  1.00 20.00           H
ATOM   1579 3HD1 ILE A 104      56.714 174.926 235.793  1.00 20.00           H
ATOM   1580  HN  ILE A 104      54.416 173.349 240.947  1.00 20.00           H
ATOM   1581  N   PHE A 105      57.333 171.968 241.061  1.00 20.00           N
ATOM   1582  CA  PHE A 105      58.653 171.524 241.476  1.00 20.00           C
ATOM   1583  C   PHE A 105      58.647 170.034 241.823  1.00 20.00           C
ATOM   1584  O   PHE A 105      59.697 169.450 242.083  1.00 20.00           O
ATOM   1585  HA  PHE A 105      59.330 171.699 240.641  1.00 20.00           H
ATOM   1586  CB  PHE A 105      59.020 172.325 242.727  1.00 20.00           C
ATOM   1587 1HB  PHE A 105      58.815 173.380 242.545  1.00 20.00           H
ATOM   1588 2HB  PHE A 105      58.376 172.012 243.549  1.00 20.00           H
ATOM   1589  CG  PHE A 105      60.481 172.172 243.157  1.00 20.00           C
ATOM   1590  CD1 PHE A 105      61.464 172.805 242.463  1.00 20.00           C
ATOM   1591  HD1 PHE A 105      61.211 173.421 241.600  1.00 20.00           H
ATOM   1592  HD2 PHE A 105      60.008 170.895 244.790  1.00 20.00           H
ATOM   1593  CD2 PHE A 105      60.796 171.403 244.234  1.00 20.00           C
ATOM   1594  CE1 PHE A 105      62.819 172.663 242.861  1.00 20.00           C
ATOM   1595  HE1 PHE A 105      63.607 173.170 242.305  1.00 20.00           H
ATOM   1596  CE2 PHE A 105      62.151 171.261 244.633  1.00 20.00           C
ATOM   1597  HE2 PHE A 105      62.404 170.644 245.495  1.00 20.00           H
ATOM   1598  CZ  PHE A 105      63.134 171.894 243.938  1.00 20.00           C
ATOM   1599  HZ  PHE A 105      64.175 171.784 244.244  1.00 20.00           H
ATOM   1600  HN  PHE A 105      56.829 172.494 241.746  1.00 20.00           H
ATOM   1601  N   ASP A 106      57.452 169.462 241.814  1.00 20.00           N
ATOM   1602  CA  ASP A 106      57.301 168.040 242.069  1.00 20.00           C
ATOM   1603  C   ASP A 106      57.086 167.308 240.743  1.00 20.00           C
ATOM   1604  O   ASP A 106      56.961 166.085 240.718  1.00 20.00           O
ATOM   1605  HA  ASP A 106      58.223 167.739 242.567  1.00 20.00           H
ATOM   1606  CB  ASP A 106      56.089 167.765 242.962  1.00 20.00           C
ATOM   1607 1HB  ASP A 106      55.188 168.157 242.489  1.00 20.00           H
ATOM   1608 2HB  ASP A 106      55.950 166.690 243.072  1.00 20.00           H
ATOM   1609  CG  ASP A 106      56.267 168.405 244.340  1.00 20.00           C
ATOM   1610  OD1 ASP A 106      57.431 168.711 244.678  1.00 20.00           O
ATOM   1611  OD2 ASP A 106      55.235 168.575 245.025  1.00 20.00           O
ATOM   1612  HN  ASP A 106      56.598 169.952 241.638  1.00 20.00           H
ATOM   1613  N   LEU A 107      57.051 168.088 239.672  1.00 20.00           N
ATOM   1614  CA  LEU A 107      56.847 167.530 238.346  1.00 20.00           C
ATOM   1615  C   LEU A 107      58.111 166.785 237.911  1.00 20.00           C
ATOM   1616  O   LEU A 107      59.213 167.125 238.338  1.00 20.00           O
ATOM   1617  HA  LEU A 107      56.030 166.812 238.416  1.00 20.00           H
ATOM   1618  CB  LEU A 107      56.409 168.621 237.368  1.00 20.00           C
ATOM   1619 1HB  LEU A 107      56.831 169.570 237.699  1.00 20.00           H
ATOM   1620 2HB  LEU A 107      56.843 168.402 236.392  1.00 20.00           H
ATOM   1621  CG  LEU A 107      54.899 168.799 237.194  1.00 20.00           C
ATOM   1622  HG  LEU A 107      54.476 167.844 236.884  1.00 20.00           H
ATOM   1623  CD1 LEU A 107      54.236 169.180 238.519  1.00 20.00           C
ATOM   1624 1HD1 LEU A 107      54.413 168.393 239.253  1.00 20.00           H
ATOM   1625 2HD1 LEU A 107      54.659 170.116 238.882  1.00 20.00           H
ATOM   1626 3HD1 LEU A 107      53.163 169.300 238.367  1.00 20.00           H
ATOM   1627  CD2 LEU A 107      54.590 169.810 236.088  1.00 20.00           C
ATOM   1628 1HD2 LEU A 107      55.029 170.775 236.344  1.00 20.00           H
ATOM   1629 2HD2 LEU A 107      55.011 169.458 235.146  1.00 20.00           H
ATOM   1630 3HD2 LEU A 107      53.510 169.918 235.985  1.00 20.00           H
ATOM   1631  HN  LEU A 107      57.158 169.082 239.701  1.00 20.00           H
ATOM   1632  N   SER A 108      57.908 165.784 237.068  1.00 20.00           N
ATOM   1633  CA  SER A 108      59.023 165.111 236.424  1.00 20.00           C
ATOM   1634  C   SER A 108      59.694 166.052 235.421  1.00 20.00           C
ATOM   1635  O   SER A 108      59.051 166.953 234.884  1.00 20.00           O
ATOM   1636  HA  SER A 108      59.712 164.856 237.230  1.00 20.00           H
ATOM   1637  CB  SER A 108      58.564 163.831 235.723  1.00 20.00           C
ATOM   1638 1HB  SER A 108      59.298 163.043 235.890  1.00 20.00           H
ATOM   1639 2HB  SER A 108      57.627 163.492 236.166  1.00 20.00           H
ATOM   1640  OG  SER A 108      58.384 164.023 234.323  1.00 20.00           O
ATOM   1641  HG  SER A 108      58.085 163.170 233.896  1.00 20.00           H
ATOM   1642  HN  SER A 108      57.004 165.432 236.824  1.00 20.00           H
ATOM   1643  N   ALA A 109      60.978 165.812 235.200  1.00 20.00           N
ATOM   1644  CA  ALA A 109      61.740 166.619 234.262  1.00 20.00           C
ATOM   1645  C   ALA A 109      61.080 166.551 232.884  1.00 20.00           C
ATOM   1646  O   ALA A 109      61.118 167.518 232.125  1.00 20.00           O
ATOM   1647  HA  ALA A 109      61.717 167.650 234.616  1.00 20.00           H
ATOM   1648  CB  ALA A 109      63.192 166.138 234.237  1.00 20.00           C
ATOM   1649 1HB  ALA A 109      63.624 166.233 235.234  1.00 20.00           H
ATOM   1650 2HB  ALA A 109      63.224 165.094 233.925  1.00 20.00           H
ATOM   1651 3HB  ALA A 109      63.764 166.745 233.535  1.00 20.00           H
ATOM   1652  HN  ALA A 109      61.496 165.083 235.648  1.00 20.00           H
ATOM   1653  N   PRO A 110      60.464 165.412 232.537  1.00 20.00           N
ATOM   1654  CA  PRO A 110      59.704 165.316 231.288  1.00 20.00           C
ATOM   1655  C   PRO A 110      58.437 166.155 231.318  1.00 20.00           C
ATOM   1656  O   PRO A 110      58.043 166.727 230.303  1.00 20.00           O
ATOM   1657  HA  PRO A 110      60.290 165.715 230.459  1.00 20.00           H
ATOM   1658  CB  PRO A 110      59.394 163.823 231.167  1.00 20.00           C
ATOM   1659 1HB  PRO A 110      58.436 163.651 230.677  1.00 20.00           H
ATOM   1660 2HB  PRO A 110      60.150 163.302 230.579  1.00 20.00           H
ATOM   1661  CG  PRO A 110      59.378 163.346 232.591  1.00 20.00           C
ATOM   1662 1HG  PRO A 110      58.402 163.507 233.050  1.00 20.00           H
ATOM   1663 2HG  PRO A 110      59.586 162.278 232.652  1.00 20.00           H
ATOM   1664  CD  PRO A 110      60.441 164.144 233.288  1.00 20.00           C
ATOM   1665 1HD  PRO A 110      60.199 164.304 234.339  1.00 20.00           H
ATOM   1666 2HD  PRO A 110      61.407 163.641 233.255  1.00 20.00           H
ATOM   1667  N   GLU A 111      57.827 166.206 232.493  1.00 20.00           N
ATOM   1668  CA  GLU A 111      56.600 166.964 232.666  1.00 20.00           C
ATOM   1669  C   GLU A 111      56.904 168.463 232.715  1.00 20.00           C
ATOM   1670  O   GLU A 111      56.148 169.271 232.178  1.00 20.00           O
ATOM   1671  HA  GLU A 111      55.993 166.738 231.790  1.00 20.00           H
ATOM   1672  CB  GLU A 111      55.852 166.516 233.923  1.00 20.00           C
ATOM   1673 1HB  GLU A 111      56.481 166.670 234.800  1.00 20.00           H
ATOM   1674 2HB  GLU A 111      54.893 167.032 233.984  1.00 20.00           H
ATOM   1675  CG  GLU A 111      55.532 165.021 233.867  1.00 20.00           C
ATOM   1676 1HG  GLU A 111      54.828 164.826 233.059  1.00 20.00           H
ATOM   1677 2HG  GLU A 111      56.440 164.460 233.642  1.00 20.00           H
ATOM   1678  CD  GLU A 111      54.942 164.536 235.193  1.00 20.00           C
ATOM   1679  OE1 GLU A 111      53.794 164.042 235.156  1.00 20.00           O
ATOM   1680  OE2 GLU A 111      55.652 164.670 236.213  1.00 20.00           O
ATOM   1681  HN  GLU A 111      58.157 165.743 233.315  1.00 20.00           H
ATOM   1682  N   LYS A 112      58.012 168.789 233.364  1.00 20.00           N
ATOM   1683  CA  LYS A 112      58.487 170.162 233.392  1.00 20.00           C
ATOM   1684  C   LYS A 112      58.621 170.680 231.958  1.00 20.00           C
ATOM   1685  O   LYS A 112      58.098 171.743 231.628  1.00 20.00           O
ATOM   1686  HA  LYS A 112      57.733 170.758 233.905  1.00 20.00           H
ATOM   1687  CB  LYS A 112      59.778 170.266 234.206  1.00 20.00           C
ATOM   1688 1HB  LYS A 112      60.504 169.541 233.839  1.00 20.00           H
ATOM   1689 2HB  LYS A 112      60.219 171.254 234.071  1.00 20.00           H
ATOM   1690  CG  LYS A 112      59.510 170.020 235.693  1.00 20.00           C
ATOM   1691 1HG  LYS A 112      58.952 170.859 236.109  1.00 20.00           H
ATOM   1692 2HG  LYS A 112      58.888 169.133 235.811  1.00 20.00           H
ATOM   1693  CD  LYS A 112      60.819 169.839 236.463  1.00 20.00           C
ATOM   1694 1HD  LYS A 112      61.111 168.789 236.449  1.00 20.00           H
ATOM   1695 2HD  LYS A 112      61.615 170.398 235.971  1.00 20.00           H
ATOM   1696  CE  LYS A 112      60.674 170.314 237.910  1.00 20.00           C
ATOM   1697 1HE  LYS A 112      61.522 170.943 238.180  1.00 20.00           H
ATOM   1698 2HE  LYS A 112      59.777 170.926 238.010  1.00 20.00           H
ATOM   1699  NZ  LYS A 112      60.595 169.157 238.830  1.00 20.00           N
ATOM   1700 1HZ  LYS A 112      60.499 169.489 239.783  1.00 20.00           H
ATOM   1701 2HZ  LYS A 112      59.793 168.587 238.588  1.00 20.00           H
ATOM   1702 3HZ  LYS A 112      61.440 168.603 238.749  1.00 20.00           H
ATOM   1703  HN  LYS A 112      58.581 168.135 233.863  1.00 20.00           H
ATOM   1704  N   ASP A 113      59.324 169.905 231.146  1.00 20.00           N
ATOM   1705  CA  ASP A 113      59.535 170.273 229.756  1.00 20.00           C
ATOM   1706  C   ASP A 113      58.186 170.323 229.036  1.00 20.00           C
ATOM   1707  O   ASP A 113      57.967 171.177 228.179  1.00 20.00           O
ATOM   1708  HA  ASP A 113      60.026 171.246 229.789  1.00 20.00           H
ATOM   1709  CB  ASP A 113      60.415 169.246 229.042  1.00 20.00           C
ATOM   1710 1HB  ASP A 113      61.356 169.131 229.579  1.00 20.00           H
ATOM   1711 2HB  ASP A 113      59.924 168.273 229.049  1.00 20.00           H
ATOM   1712  CG  ASP A 113      60.694 169.672 227.599  1.00 20.00           C
ATOM   1713  OD1 ASP A 113      61.539 170.576 227.427  1.00 20.00           O
ATOM   1714  OD2 ASP A 113      60.055 169.083 226.700  1.00 20.00           O
ATOM   1715  HN  ASP A 113      59.745 169.041 231.423  1.00 20.00           H
ATOM   1716  N   LYS A 114      57.317 169.396 229.411  1.00 20.00           N
ATOM   1717  CA  LYS A 114      56.009 169.300 228.785  1.00 20.00           C
ATOM   1718  C   LYS A 114      55.252 170.613 228.992  1.00 20.00           C
ATOM   1719  O   LYS A 114      54.827 171.247 228.027  1.00 20.00           O
ATOM   1720  HA  LYS A 114      56.168 169.157 227.716  1.00 20.00           H
ATOM   1721  CB  LYS A 114      55.258 168.069 229.299  1.00 20.00           C
ATOM   1722 1HB  LYS A 114      55.553 167.862 230.328  1.00 20.00           H
ATOM   1723 2HB  LYS A 114      54.187 168.271 229.309  1.00 20.00           H
ATOM   1724  CG  LYS A 114      55.545 166.847 228.425  1.00 20.00           C
ATOM   1725 1HG  LYS A 114      55.145 167.010 227.424  1.00 20.00           H
ATOM   1726 2HG  LYS A 114      56.622 166.715 228.320  1.00 20.00           H
ATOM   1727  CD  LYS A 114      54.927 165.584 229.028  1.00 20.00           C
ATOM   1728 1HD  LYS A 114      55.344 165.409 230.020  1.00 20.00           H
ATOM   1729 2HD  LYS A 114      53.853 165.725 229.154  1.00 20.00           H
ATOM   1730  CE  LYS A 114      55.186 164.368 228.137  1.00 20.00           C
ATOM   1731 1HE  LYS A 114      54.749 164.531 227.152  1.00 20.00           H
ATOM   1732 2HE  LYS A 114      56.258 164.237 227.993  1.00 20.00           H
ATOM   1733  NZ  LYS A 114      54.610 163.148 228.746  1.00 20.00           N
ATOM   1734 1HZ  LYS A 114      54.792 162.352 228.144  1.00 20.00           H
ATOM   1735 2HZ  LYS A 114      55.034 162.990 229.653  1.00 20.00           H
ATOM   1736 3HZ  LYS A 114      53.609 163.266 228.857  1.00 20.00           H
ATOM   1737  HN  LYS A 114      57.494 168.720 230.126  1.00 20.00           H
ATOM   1738  N   PHE A 115      55.106 170.982 230.256  1.00 20.00           N
ATOM   1739  CA  PHE A 115      54.330 172.160 230.607  1.00 20.00           C
ATOM   1740  C   PHE A 115      54.841 173.394 229.862  1.00 20.00           C
ATOM   1741  O   PHE A 115      54.051 174.202 229.377  1.00 20.00           O
ATOM   1742  HA  PHE A 115      53.297 171.965 230.318  1.00 20.00           H
ATOM   1743  CB  PHE A 115      54.504 172.378 232.111  1.00 20.00           C
ATOM   1744 1HB  PHE A 115      54.153 171.491 232.640  1.00 20.00           H
ATOM   1745 2HB  PHE A 115      55.566 172.481 232.333  1.00 20.00           H
ATOM   1746  CG  PHE A 115      53.764 173.602 232.652  1.00 20.00           C
ATOM   1747  CD1 PHE A 115      52.417 173.708 232.493  1.00 20.00           C
ATOM   1748  HD1 PHE A 115      51.865 172.920 231.981  1.00 20.00           H
ATOM   1749  HD2 PHE A 115      55.531 174.501 233.419  1.00 20.00           H
ATOM   1750  CD2 PHE A 115      54.452 174.586 233.292  1.00 20.00           C
ATOM   1751  CE1 PHE A 115      51.730 174.845 232.995  1.00 20.00           C
ATOM   1752  HE1 PHE A 115      50.650 174.929 232.868  1.00 20.00           H
ATOM   1753  CE2 PHE A 115      53.765 175.723 233.794  1.00 20.00           C
ATOM   1754  HE2 PHE A 115      54.316 176.511 234.306  1.00 20.00           H
ATOM   1755  CZ  PHE A 115      52.418 175.828 233.635  1.00 20.00           C
ATOM   1756  HZ  PHE A 115      51.890 176.700 234.020  1.00 20.00           H
ATOM   1757  HN  PHE A 115      55.505 170.493 231.031  1.00 20.00           H
ATOM   1758  N   PHE A 116      56.160 173.502 229.795  1.00 20.00           N
ATOM   1759  CA  PHE A 116      56.787 174.700 229.264  1.00 20.00           C
ATOM   1760  C   PHE A 116      56.577 174.805 227.752  1.00 20.00           C
ATOM   1761  O   PHE A 116      56.255 175.875 227.239  1.00 20.00           O
ATOM   1762  HA  PHE A 116      56.319 175.554 229.754  1.00 20.00           H
ATOM   1763  CB  PHE A 116      58.285 174.587 229.552  1.00 20.00           C
ATOM   1764 1HB  PHE A 116      58.519 175.168 230.444  1.00 20.00           H
ATOM   1765 2HB  PHE A 116      58.523 173.547 229.778  1.00 20.00           H
ATOM   1766  CG  PHE A 116      59.178 175.061 228.403  1.00 20.00           C
ATOM   1767  CD1 PHE A 116      59.600 176.353 228.360  1.00 20.00           C
ATOM   1768  HD1 PHE A 116      59.303 177.050 229.143  1.00 20.00           H
ATOM   1769  HD2 PHE A 116      59.210 173.156 227.461  1.00 20.00           H
ATOM   1770  CD2 PHE A 116      59.548 174.191 227.426  1.00 20.00           C
ATOM   1771  CE1 PHE A 116      60.428 176.794 227.294  1.00 20.00           C
ATOM   1772  HE1 PHE A 116      60.767 177.829 227.258  1.00 20.00           H
ATOM   1773  CE2 PHE A 116      60.377 174.631 226.360  1.00 20.00           C
ATOM   1774  HE2 PHE A 116      60.674 173.934 225.577  1.00 20.00           H
ATOM   1775  CZ  PHE A 116      60.799 175.923 226.316  1.00 20.00           C
ATOM   1776  HZ  PHE A 116      61.435 176.261 225.498  1.00 20.00           H
ATOM   1777  HN  PHE A 116      56.795 172.790 230.095  1.00 20.00           H
ATOM   1778  N   ALA A 117      56.768 173.678 227.081  1.00 20.00           N
ATOM   1779  CA  ALA A 117      56.512 173.605 225.652  1.00 20.00           C
ATOM   1780  C   ALA A 117      55.025 173.853 225.393  1.00 20.00           C
ATOM   1781  O   ALA A 117      54.657 174.430 224.370  1.00 20.00           O
ATOM   1782  HA  ALA A 117      57.092 174.392 225.170  1.00 20.00           H
ATOM   1783  CB  ALA A 117      56.979 172.250 225.118  1.00 20.00           C
ATOM   1784 1HB  ALA A 117      58.046 172.133 225.307  1.00 20.00           H
ATOM   1785 2HB  ALA A 117      56.431 171.453 225.621  1.00 20.00           H
ATOM   1786 3HB  ALA A 117      56.792 172.198 224.046  1.00 20.00           H
ATOM   1787  HN  ALA A 117      57.092 172.828 227.496  1.00 20.00           H
ATOM   1788  N   TYR A 118      54.209 173.406 226.336  1.00 20.00           N
ATOM   1789  CA  TYR A 118      52.773 173.601 226.238  1.00 20.00           C
ATOM   1790  C   TYR A 118      52.415 175.087 226.316  1.00 20.00           C
ATOM   1791  O   TYR A 118      51.643 175.587 225.499  1.00 20.00           O
ATOM   1792  HA  TYR A 118      52.444 173.206 225.276  1.00 20.00           H
ATOM   1793  CB  TYR A 118      52.165 172.879 227.442  1.00 20.00           C
ATOM   1794 1HB  TYR A 118      52.800 173.048 228.312  1.00 20.00           H
ATOM   1795 2HB  TYR A 118      51.194 173.319 227.665  1.00 20.00           H
ATOM   1796  CG  TYR A 118      51.992 171.372 227.241  1.00 20.00           C
ATOM   1797  CD1 TYR A 118      52.057 170.519 228.324  1.00 20.00           C
ATOM   1798  HD1 TYR A 118      52.233 170.919 229.323  1.00 20.00           H
ATOM   1799  CD2 TYR A 118      51.769 170.866 225.977  1.00 20.00           C
ATOM   1800  HD2 TYR A 118      51.718 171.539 225.121  1.00 20.00           H
ATOM   1801  CE1 TYR A 118      51.894 169.101 228.135  1.00 20.00           C
ATOM   1802  HE1 TYR A 118      51.943 168.416 228.982  1.00 20.00           H
ATOM   1803  CE2 TYR A 118      51.606 169.447 225.787  1.00 20.00           C
ATOM   1804  HE2 TYR A 118      51.430 169.034 224.794  1.00 20.00           H
ATOM   1805  CZ  TYR A 118      51.676 168.635 226.876  1.00 20.00           C
ATOM   1806  HH  TYR A 118      50.683 167.114 226.183  1.00 20.00           H
ATOM   1807  OH  TYR A 118      51.522 167.296 226.697  1.00 20.00           O
ATOM   1808  HN  TYR A 118      54.514 172.918 227.154  1.00 20.00           H
ATOM   1809  N   LEU A 119      52.993 175.751 227.306  1.00 20.00           N
ATOM   1810  CA  LEU A 119      52.768 177.175 227.483  1.00 20.00           C
ATOM   1811  C   LEU A 119      53.123 177.908 226.188  1.00 20.00           C
ATOM   1812  O   LEU A 119      52.312 178.664 225.656  1.00 20.00           O
ATOM   1813  HA  LEU A 119      51.706 177.317 227.680  1.00 20.00           H
ATOM   1814  CB  LEU A 119      53.528 177.689 228.708  1.00 20.00           C
ATOM   1815 1HB  LEU A 119      54.402 177.056 228.860  1.00 20.00           H
ATOM   1816 2HB  LEU A 119      53.895 178.692 228.489  1.00 20.00           H
ATOM   1817  CG  LEU A 119      52.736 177.740 230.016  1.00 20.00           C
ATOM   1818  HG  LEU A 119      52.602 176.720 230.374  1.00 20.00           H
ATOM   1819  CD1 LEU A 119      53.509 178.501 231.095  1.00 20.00           C
ATOM   1820 1HD1 LEU A 119      54.459 178.001 231.282  1.00 20.00           H
ATOM   1821 2HD1 LEU A 119      53.694 179.521 230.759  1.00 20.00           H
ATOM   1822 3HD1 LEU A 119      52.923 178.522 232.014  1.00 20.00           H
ATOM   1823  CD2 LEU A 119      51.341 178.326 229.789  1.00 20.00           C
ATOM   1824 1HD2 LEU A 119      51.432 179.339 229.395  1.00 20.00           H
ATOM   1825 2HD2 LEU A 119      50.798 177.706 229.076  1.00 20.00           H
ATOM   1826 3HD2 LEU A 119      50.799 178.351 230.735  1.00 20.00           H
ATOM   1827  HN  LEU A 119      53.603 175.332 227.978  1.00 20.00           H
ATOM   1828  N   THR A 120      54.336 177.657 225.716  1.00 20.00           N
ATOM   1829  CA  THR A 120      54.852 178.372 224.561  1.00 20.00           C
ATOM   1830  C   THR A 120      53.974 178.110 223.336  1.00 20.00           C
ATOM   1831  O   THR A 120      53.764 179.002 222.516  1.00 20.00           O
ATOM   1832  HA  THR A 120      54.802 179.441 224.768  1.00 20.00           H
ATOM   1833  HB  THR A 120      56.705 178.356 223.428  1.00 20.00           H
ATOM   1834  CB  THR A 120      56.311 177.958 224.363  1.00 20.00           C
ATOM   1835  OG1 THR A 120      56.286 176.536 224.463  1.00 20.00           O
ATOM   1836  HG1 THR A 120      56.065 176.135 223.574  1.00 20.00           H
ATOM   1837  CG2 THR A 120      57.208 178.396 225.523  1.00 20.00           C
ATOM   1838 1HG2 THR A 120      56.738 178.124 226.468  1.00 20.00           H
ATOM   1839 2HG2 THR A 120      57.348 179.477 225.484  1.00 20.00           H
ATOM   1840 3HG2 THR A 120      58.175 177.901 225.442  1.00 20.00           H
ATOM   1841  HN  THR A 120      54.960 176.982 226.109  1.00 20.00           H
ATOM   1842  N   LEU A 121      53.484 176.882 223.250  1.00 20.00           N
ATOM   1843  CA  LEU A 121      52.608 176.500 222.156  1.00 20.00           C
ATOM   1844  C   LEU A 121      51.318 177.319 222.232  1.00 20.00           C
ATOM   1845  O   LEU A 121      50.787 177.744 221.207  1.00 20.00           O
ATOM   1846  HA  LEU A 121      53.120 176.748 221.226  1.00 20.00           H
ATOM   1847  CB  LEU A 121      52.377 174.988 222.156  1.00 20.00           C
ATOM   1848 1HB  LEU A 121      52.245 174.661 223.187  1.00 20.00           H
ATOM   1849 2HB  LEU A 121      51.443 174.783 221.634  1.00 20.00           H
ATOM   1850  CG  LEU A 121      53.481 174.141 221.520  1.00 20.00           C
ATOM   1851  HG  LEU A 121      54.442 174.505 221.882  1.00 20.00           H
ATOM   1852  CD1 LEU A 121      53.362 172.676 221.946  1.00 20.00           C
ATOM   1853 1HD1 LEU A 121      53.438 172.606 223.031  1.00 20.00           H
ATOM   1854 2HD1 LEU A 121      52.399 172.280 221.622  1.00 20.00           H
ATOM   1855 3HD1 LEU A 121      54.165 172.098 221.487  1.00 20.00           H
ATOM   1856  CD2 LEU A 121      53.483 174.297 219.998  1.00 20.00           C
ATOM   1857 1HD2 LEU A 121      52.488 174.082 219.609  1.00 20.00           H
ATOM   1858 2HD2 LEU A 121      53.763 175.318 219.738  1.00 20.00           H
ATOM   1859 3HD2 LEU A 121      54.201 173.602 219.563  1.00 20.00           H
ATOM   1860  HN  LEU A 121      53.677 176.156 223.910  1.00 20.00           H
ATOM   1861  N   ALA A 122      50.851 177.516 223.456  1.00 20.00           N
ATOM   1862  CA  ALA A 122      49.670 178.331 223.685  1.00 20.00           C
ATOM   1863  C   ALA A 122      49.935 179.756 223.194  1.00 20.00           C
ATOM   1864  O   ALA A 122      49.063 180.382 222.594  1.00 20.00           O
ATOM   1865  HA  ALA A 122      48.853 177.902 223.104  1.00 20.00           H
ATOM   1866  CB  ALA A 122      49.298 178.286 225.168  1.00 20.00           C
ATOM   1867 1HB  ALA A 122      49.090 177.256 225.459  1.00 20.00           H
ATOM   1868 2HB  ALA A 122      50.126 178.672 225.763  1.00 20.00           H
ATOM   1869 3HB  ALA A 122      48.411 178.897 225.339  1.00 20.00           H
ATOM   1870  HN  ALA A 122      51.265 177.131 224.281  1.00 20.00           H
ATOM   1871  N   LYS A 123      51.144 180.226 223.467  1.00 20.00           N
ATOM   1872  CA  LYS A 123      51.495 181.604 223.168  1.00 20.00           C
ATOM   1873  C   LYS A 123      51.492 181.809 221.652  1.00 20.00           C
ATOM   1874  O   LYS A 123      51.252 182.916 221.172  1.00 20.00           O
ATOM   1875  HA  LYS A 123      50.725 182.240 223.604  1.00 20.00           H
ATOM   1876  CB  LYS A 123      52.820 181.975 223.837  1.00 20.00           C
ATOM   1877 1HB  LYS A 123      52.712 181.926 224.920  1.00 20.00           H
ATOM   1878 2HB  LYS A 123      53.587 181.251 223.560  1.00 20.00           H
ATOM   1879  CG  LYS A 123      53.266 183.380 223.426  1.00 20.00           C
ATOM   1880 1HG  LYS A 123      54.319 183.518 223.674  1.00 20.00           H
ATOM   1881 2HG  LYS A 123      53.176 183.494 222.346  1.00 20.00           H
ATOM   1882  CD  LYS A 123      52.427 184.449 224.129  1.00 20.00           C
ATOM   1883 1HD  LYS A 123      51.438 184.498 223.673  1.00 20.00           H
ATOM   1884 2HD  LYS A 123      52.283 184.175 225.174  1.00 20.00           H
ATOM   1885  CE  LYS A 123      53.102 185.820 224.044  1.00 20.00           C
ATOM   1886 1HE  LYS A 123      54.173 185.716 224.219  1.00 20.00           H
ATOM   1887 2HE  LYS A 123      52.981 186.230 223.042  1.00 20.00           H
ATOM   1888  NZ  LYS A 123      52.518 186.747 225.039  1.00 20.00           N
ATOM   1889 1HZ  LYS A 123      52.976 187.649 224.970  1.00 20.00           H
ATOM   1890 2HZ  LYS A 123      51.527 186.856 224.859  1.00 20.00           H
ATOM   1891 3HZ  LYS A 123      52.652 186.371 225.971  1.00 20.00           H
ATOM   1892  HN  LYS A 123      51.874 179.684 223.884  1.00 20.00           H
ATOM   1893  N   HIS A 124      51.763 180.725 220.940  1.00 20.00           N
ATOM   1894  CA  HIS A 124      51.984 180.808 219.506  1.00 20.00           C
ATOM   1895  C   HIS A 124      50.701 180.429 218.765  1.00 20.00           C
ATOM   1896  O   HIS A 124      50.566 180.697 217.572  1.00 20.00           O
ATOM   1897  HA  HIS A 124      52.227 181.848 219.287  1.00 20.00           H
ATOM   1898  CB  HIS A 124      53.183 179.952 219.091  1.00 20.00           C
ATOM   1899 1HB  HIS A 124      54.060 180.279 219.650  1.00 20.00           H
ATOM   1900 2HB  HIS A 124      52.993 178.917 219.374  1.00 20.00           H
ATOM   1901  CG  HIS A 124      53.495 180.006 217.615  1.00 20.00           C
ATOM   1902  ND1 HIS A 124      54.070 181.111 217.010  1.00 20.00           N
ATOM   1903  HD1 HIS A 124      54.331 181.960 217.470  1.00 20.00           H
ATOM   1904  CD2 HIS A 124      53.307 179.082 216.630  1.00 20.00           C
ATOM   1905  HD2 HIS A 124      52.873 178.091 216.760  1.00 20.00           H
ATOM   1906  CE1 HIS A 124      54.216 180.852 215.719  1.00 20.00           C
ATOM   1907  HE1 HIS A 124      54.640 181.525 214.974  1.00 20.00           H
ATOM   1908  NE2 HIS A 124      53.742 179.594 215.485  1.00 20.00           N
ATOM   1909  HN  HIS A 124      51.830 179.805 221.325  1.00 20.00           H
ATOM   1910  N   THR A 125      49.790 179.810 219.503  1.00 20.00           N
ATOM   1911  CA  THR A 125      48.638 179.172 218.890  1.00 20.00           C
ATOM   1912  C   THR A 125      47.455 180.141 218.842  1.00 20.00           C
ATOM   1913  O   THR A 125      47.078 180.718 219.861  1.00 20.00           O
ATOM   1914  HA  THR A 125      48.890 178.924 217.859  1.00 20.00           H
ATOM   1915  HB  THR A 125      47.949 178.114 220.658  1.00 20.00           H
ATOM   1916  CB  THR A 125      48.340 177.888 219.666  1.00 20.00           C
ATOM   1917  OG1 THR A 125      49.572 177.172 219.639  1.00 20.00           O
ATOM   1918  HG1 THR A 125      49.475 176.306 220.129  1.00 20.00           H
ATOM   1919  CG2 THR A 125      47.361 176.972 218.930  1.00 20.00           C
ATOM   1920 1HG2 THR A 125      47.782 176.691 217.964  1.00 20.00           H
ATOM   1921 2HG2 THR A 125      46.418 177.497 218.775  1.00 20.00           H
ATOM   1922 3HG2 THR A 125      47.184 176.075 219.524  1.00 20.00           H
ATOM   1923  HN  THR A 125      49.831 179.742 220.500  1.00 20.00           H
ATOM   1924  N   ILE A 126      46.901 180.290 217.647  1.00 20.00           N
ATOM   1925  CA  ILE A 126      45.704 181.094 217.472  1.00 20.00           C
ATOM   1926  C   ILE A 126      44.540 180.438 218.217  1.00 20.00           C
ATOM   1927  O   ILE A 126      44.318 179.235 218.092  1.00 20.00           O
ATOM   1928  HA  ILE A 126      45.896 182.068 217.921  1.00 20.00           H
ATOM   1929  HB  ILE A 126      45.491 180.369 215.471  1.00 20.00           H
ATOM   1930  CB  ILE A 126      45.429 181.329 215.985  1.00 20.00           C
ATOM   1931  CG1 ILE A 126      46.491 182.241 215.368  1.00 20.00           C
ATOM   1932 1HG1 ILE A 126      46.230 183.283 215.551  1.00 20.00           H
ATOM   1933 2HG1 ILE A 126      47.452 182.063 215.849  1.00 20.00           H
ATOM   1934  CG2 ILE A 126      44.013 181.867 215.768  1.00 20.00           C
ATOM   1935 1HG2 ILE A 126      43.288 181.086 215.995  1.00 20.00           H
ATOM   1936 2HG2 ILE A 126      43.845 182.721 216.424  1.00 20.00           H
ATOM   1937 3HG2 ILE A 126      43.899 182.179 214.729  1.00 20.00           H
ATOM   1938  CD1 ILE A 126      46.615 181.998 213.862  1.00 20.00           C
ATOM   1939 1HD1 ILE A 126      46.871 180.953 213.683  1.00 20.00           H
ATOM   1940 2HD1 ILE A 126      45.666 182.228 213.378  1.00 20.00           H
ATOM   1941 3HD1 ILE A 126      47.397 182.638 213.454  1.00 20.00           H
ATOM   1942  HN  ILE A 126      47.256 179.873 216.810  1.00 20.00           H
ATOM   1943  N   SER A 127      43.827 181.258 218.975  1.00 20.00           N
ATOM   1944  CA  SER A 127      42.639 180.792 219.669  1.00 20.00           C
ATOM   1945  C   SER A 127      41.577 180.357 218.657  1.00 20.00           C
ATOM   1946  O   SER A 127      41.163 181.146 217.809  1.00 20.00           O
ATOM   1947  HA  SER A 127      42.969 179.942 220.267  1.00 20.00           H
ATOM   1948  CB  SER A 127      42.079 181.877 220.592  1.00 20.00           C
ATOM   1949 1HB  SER A 127      41.171 181.511 221.072  1.00 20.00           H
ATOM   1950 2HB  SER A 127      42.797 182.084 221.385  1.00 20.00           H
ATOM   1951  OG  SER A 127      41.790 183.081 219.886  1.00 20.00           O
ATOM   1952  HG  SER A 127      40.953 182.971 219.351  1.00 20.00           H
ATOM   1953  HN  SER A 127      44.048 182.223 219.117  1.00 20.00           H
ATOM   1954  N   SER A 128      41.168 179.102 218.778  1.00 20.00           N
ATOM   1955  CA  SER A 128      40.370 178.472 217.741  1.00 20.00           C
ATOM   1956  C   SER A 128      38.969 179.087 217.713  1.00 20.00           C
ATOM   1957  O   SER A 128      38.324 179.123 216.666  1.00 20.00           O
ATOM   1958  HA  SER A 128      40.896 178.674 216.809  1.00 20.00           H
ATOM   1959  CB  SER A 128      40.281 176.960 217.958  1.00 20.00           C
ATOM   1960 1HB  SER A 128      41.285 176.537 217.982  1.00 20.00           H
ATOM   1961 2HB  SER A 128      39.827 176.758 218.928  1.00 20.00           H
ATOM   1962  OG  SER A 128      39.521 176.318 216.937  1.00 20.00           O
ATOM   1963  HG  SER A 128      39.989 176.404 216.057  1.00 20.00           H
ATOM   1964  HN  SER A 128      41.374 178.521 219.566  1.00 20.00           H
ATOM   1965  N   ASP A 129      38.540 179.556 218.875  1.00 20.00           N
ATOM   1966  CA  ASP A 129      37.142 179.902 219.073  1.00 20.00           C
ATOM   1967  C   ASP A 129      37.008 181.421 219.185  1.00 20.00           C
ATOM   1968  O   ASP A 129      36.224 182.034 218.462  1.00 20.00           O
ATOM   1969  HA  ASP A 129      36.622 179.500 218.203  1.00 20.00           H
ATOM   1970  CB  ASP A 129      36.599 179.282 220.362  1.00 20.00           C
ATOM   1971 1HB  ASP A 129      37.159 179.661 221.216  1.00 20.00           H
ATOM   1972 2HB  ASP A 129      35.560 179.581 220.503  1.00 20.00           H
ATOM   1973  CG  ASP A 129      36.695 177.756 220.319  1.00 20.00           C
ATOM   1974  OD1 ASP A 129      35.788 177.147 219.712  1.00 20.00           O
ATOM   1975  OD2 ASP A 129      37.673 177.232 220.895  1.00 20.00           O
ATOM   1976  HN  ASP A 129      39.128 179.701 219.671  1.00 20.00           H
ATOM   1977  N   TYR A 130      37.784 181.986 220.098  1.00 20.00           N
ATOM   1978  CA  TYR A 130      37.543 183.346 220.548  1.00 20.00           C
ATOM   1979  C   TYR A 130      38.322 184.352 219.699  1.00 20.00           C
ATOM   1980  O   TYR A 130      39.521 184.185 219.477  1.00 20.00           O
ATOM   1981  HA  TYR A 130      36.476 183.549 220.450  1.00 20.00           H
ATOM   1982  CB  TYR A 130      38.053 183.410 221.990  1.00 20.00           C
ATOM   1983 1HB  TYR A 130      39.061 182.998 222.026  1.00 20.00           H
ATOM   1984 2HB  TYR A 130      38.124 184.455 222.293  1.00 20.00           H
ATOM   1985  CG  TYR A 130      37.175 182.661 222.994  1.00 20.00           C
ATOM   1986  CD1 TYR A 130      35.806 182.839 222.982  1.00 20.00           C
ATOM   1987  HD1 TYR A 130      35.351 183.512 222.256  1.00 20.00           H
ATOM   1988  CD2 TYR A 130      37.752 181.808 223.913  1.00 20.00           C
ATOM   1989  HD2 TYR A 130      38.833 181.668 223.923  1.00 20.00           H
ATOM   1990  CE1 TYR A 130      34.980 182.133 223.927  1.00 20.00           C
ATOM   1991  HE1 TYR A 130      33.898 182.264 223.928  1.00 20.00           H
ATOM   1992  CE2 TYR A 130      36.926 181.103 224.858  1.00 20.00           C
ATOM   1993  HE2 TYR A 130      37.369 180.426 225.589  1.00 20.00           H
ATOM   1994  CZ  TYR A 130      35.581 181.300 224.819  1.00 20.00           C
ATOM   1995  HH  TYR A 130      33.962 181.150 225.884  1.00 20.00           H
ATOM   1996  OH  TYR A 130      34.801 180.634 225.712  1.00 20.00           O
ATOM   1997  HN  TYR A 130      38.565 181.532 220.527  1.00 20.00           H
ATOM   1998  N   VAL A 131      37.610 185.374 219.246  1.00 20.00           N
ATOM   1999  CA  VAL A 131      38.259 186.555 218.702  1.00 20.00           C
ATOM   2000  C   VAL A 131      37.979 187.751 219.614  1.00 20.00           C
ATOM   2001  O   VAL A 131      37.035 187.728 220.402  1.00 20.00           O
ATOM   2002  HA  VAL A 131      39.332 186.365 218.691  1.00 20.00           H
ATOM   2003  HB  VAL A 131      38.234 187.724 216.917  1.00 20.00           H
ATOM   2004  CB  VAL A 131      37.803 186.783 217.259  1.00 20.00           C
ATOM   2005  CG1 VAL A 131      38.313 185.671 216.341  1.00 20.00           C
ATOM   2006 1HG1 VAL A 131      39.402 185.651 216.364  1.00 20.00           H
ATOM   2007 2HG1 VAL A 131      37.924 184.711 216.682  1.00 20.00           H
ATOM   2008 3HG1 VAL A 131      37.975 185.858 215.322  1.00 20.00           H
ATOM   2009  CG2 VAL A 131      36.280 186.907 217.178  1.00 20.00           C
ATOM   2010 1HG2 VAL A 131      35.821 185.990 217.548  1.00 20.00           H
ATOM   2011 2HG2 VAL A 131      35.951 187.750 217.786  1.00 20.00           H
ATOM   2012 3HG2 VAL A 131      35.984 187.069 216.142  1.00 20.00           H
ATOM   2013  HN  VAL A 131      36.611 185.403 219.248  1.00 20.00           H
ATOM   2014  N   ILE A 132      38.816 188.768 219.475  1.00 20.00           N
ATOM   2015  CA  ILE A 132      38.974 189.757 220.529  1.00 20.00           C
ATOM   2016  C   ILE A 132      38.683 191.149 219.964  1.00 20.00           C
ATOM   2017  O   ILE A 132      39.159 191.496 218.885  1.00 20.00           O
ATOM   2018  HA  ILE A 132      38.234 189.535 221.298  1.00 20.00           H
ATOM   2019  HB  ILE A 132      41.068 189.342 220.408  1.00 20.00           H
ATOM   2020  CB  ILE A 132      40.354 189.632 221.178  1.00 20.00           C
ATOM   2021  CG1 ILE A 132      40.363 188.532 222.241  1.00 20.00           C
ATOM   2022 1HG1 ILE A 132      40.209 187.563 221.767  1.00 20.00           H
ATOM   2023 2HG1 ILE A 132      41.338 188.499 222.727  1.00 20.00           H
ATOM   2024  CG2 ILE A 132      40.818 190.977 221.741  1.00 20.00           C
ATOM   2025 1HG2 ILE A 132      41.085 191.642 220.919  1.00 20.00           H
ATOM   2026 2HG2 ILE A 132      40.013 191.424 222.324  1.00 20.00           H
ATOM   2027 3HG2 ILE A 132      41.687 190.823 222.380  1.00 20.00           H
ATOM   2028  CD1 ILE A 132      39.273 188.772 223.288  1.00 20.00           C
ATOM   2029 1HD1 ILE A 132      39.175 189.842 223.472  1.00 20.00           H
ATOM   2030 2HD1 ILE A 132      38.325 188.379 222.922  1.00 20.00           H
ATOM   2031 3HD1 ILE A 132      39.542 188.268 224.215  1.00 20.00           H
ATOM   2032  HN  ILE A 132      39.379 188.923 218.664  1.00 20.00           H
ATOM   2033  N   PRO A 133      37.899 191.967 220.680  1.00 20.00           N
ATOM   2034  CA  PRO A 133      37.617 193.330 220.225  1.00 20.00           C
ATOM   2035  C   PRO A 133      38.844 194.225 220.287  1.00 20.00           C
ATOM   2036  O   PRO A 133      39.577 194.212 221.275  1.00 20.00           O
ATOM   2037  HA  PRO A 133      37.323 193.323 219.176  1.00 20.00           H
ATOM   2038  CB  PRO A 133      36.517 193.809 221.176  1.00 20.00           C
ATOM   2039 1HB  PRO A 133      36.586 194.880 221.362  1.00 20.00           H
ATOM   2040 2HB  PRO A 133      35.524 193.621 220.768  1.00 20.00           H
ATOM   2041  CG  PRO A 133      36.759 193.015 222.428  1.00 20.00           C
ATOM   2042 1HG  PRO A 133      37.507 193.493 223.060  1.00 20.00           H
ATOM   2043 2HG  PRO A 133      35.849 192.928 223.021  1.00 20.00           H
ATOM   2044  CD  PRO A 133      37.228 191.668 221.958  1.00 20.00           C
ATOM   2045 1HD  PRO A 133      37.911 191.210 222.674  1.00 20.00           H
ATOM   2046 2HD  PRO A 133      36.396 190.978 221.823  1.00 20.00           H
ATOM   2047  N   ILE A 134      39.037 194.984 219.219  1.00 20.00           N
ATOM   2048  CA  ILE A 134      40.123 195.950 219.173  1.00 20.00           C
ATOM   2049  C   ILE A 134      39.551 197.361 219.323  1.00 20.00           C
ATOM   2050  O   ILE A 134      40.295 198.317 219.535  1.00 20.00           O
ATOM   2051  HA  ILE A 134      40.774 195.749 220.024  1.00 20.00           H
ATOM   2052  HB  ILE A 134      41.819 196.424 217.961  1.00 20.00           H
ATOM   2053  CB  ILE A 134      40.959 195.756 217.907  1.00 20.00           C
ATOM   2054  CG1 ILE A 134      40.163 196.145 216.659  1.00 20.00           C
ATOM   2055 1HG1 ILE A 134      39.399 195.393 216.462  1.00 20.00           H
ATOM   2056 2HG1 ILE A 134      39.644 197.088 216.834  1.00 20.00           H
ATOM   2057  CG2 ILE A 134      41.500 194.328 217.820  1.00 20.00           C
ATOM   2058 1HG2 ILE A 134      41.889 194.027 218.792  1.00 20.00           H
ATOM   2059 2HG2 ILE A 134      40.697 193.653 217.524  1.00 20.00           H
ATOM   2060 3HG2 ILE A 134      42.300 194.287 217.080  1.00 20.00           H
ATOM   2061  CD1 ILE A 134      41.081 196.279 215.443  1.00 20.00           C
ATOM   2062 1HD1 ILE A 134      41.886 196.978 215.670  1.00 20.00           H
ATOM   2063 2HD1 ILE A 134      41.504 195.305 215.198  1.00 20.00           H
ATOM   2064 3HD1 ILE A 134      40.507 196.650 214.594  1.00 20.00           H
ATOM   2065  HN  ILE A 134      38.470 194.948 218.396  1.00 20.00           H
ATOM   2066  N   GLY A 135      38.233 197.446 219.208  1.00 20.00           N
ATOM   2067  CA  GLY A 135      37.553 198.725 219.324  1.00 20.00           C
ATOM   2068  C   GLY A 135      36.203 198.566 220.025  1.00 20.00           C
ATOM   2069  O   GLY A 135      35.636 197.475 220.048  1.00 20.00           O
ATOM   2070 1HA  GLY A 135      38.177 199.423 219.883  1.00 20.00           H
ATOM   2071 2HA  GLY A 135      37.405 199.153 218.333  1.00 20.00           H
ATOM   2072  HN  GLY A 135      37.635 196.663 219.039  1.00 20.00           H
ATOM   2073  N   THR A 136      35.726 199.671 220.579  1.00 20.00           N
ATOM   2074  CA  THR A 136      34.488 199.653 221.340  1.00 20.00           C
ATOM   2075  C   THR A 136      33.301 199.362 220.420  1.00 20.00           C
ATOM   2076  O   THR A 136      33.456 199.300 219.201  1.00 20.00           O
ATOM   2077  HA  THR A 136      34.541 198.838 222.062  1.00 20.00           H
ATOM   2078  HB  THR A 136      35.266 201.186 222.669  1.00 20.00           H
ATOM   2079  CB  THR A 136      34.370 200.986 222.082  1.00 20.00           C
ATOM   2080  OG1 THR A 136      33.162 200.862 222.827  1.00 20.00           O
ATOM   2081  HG1 THR A 136      33.335 200.370 223.681  1.00 20.00           H
ATOM   2082  CG2 THR A 136      34.106 202.160 221.138  1.00 20.00           C
ATOM   2083 1HG2 THR A 136      33.207 201.962 220.553  1.00 20.00           H
ATOM   2084 2HG2 THR A 136      34.956 202.285 220.466  1.00 20.00           H
ATOM   2085 3HG2 THR A 136      33.967 203.071 221.720  1.00 20.00           H
ATOM   2086  HN  THR A 136      36.169 200.565 220.515  1.00 20.00           H
ATOM   2087  N   TYR A 137      32.142 199.191 221.039  1.00 20.00           N
ATOM   2088  CA  TYR A 137      30.968 198.732 220.316  1.00 20.00           C
ATOM   2089  C   TYR A 137      30.453 199.812 219.363  1.00 20.00           C
ATOM   2090  O   TYR A 137      29.958 199.505 218.280  1.00 20.00           O
ATOM   2091  HA  TYR A 137      31.252 197.853 219.737  1.00 20.00           H
ATOM   2092  CB  TYR A 137      29.901 198.453 221.377  1.00 20.00           C
ATOM   2093 1HB  TYR A 137      30.322 197.794 222.136  1.00 20.00           H
ATOM   2094 2HB  TYR A 137      29.645 199.389 221.874  1.00 20.00           H
ATOM   2095  CG  TYR A 137      28.624 197.819 220.823  1.00 20.00           C
ATOM   2096  CD1 TYR A 137      27.504 198.597 220.611  1.00 20.00           C
ATOM   2097  HD1 TYR A 137      27.530 199.663 220.837  1.00 20.00           H
ATOM   2098  CD2 TYR A 137      28.591 196.470 220.537  1.00 20.00           C
ATOM   2099  HD2 TYR A 137      29.476 195.855 220.705  1.00 20.00           H
ATOM   2100  CE1 TYR A 137      26.301 198.001 220.090  1.00 20.00           C
ATOM   2101  HE1 TYR A 137      25.410 198.604 219.917  1.00 20.00           H
ATOM   2102  CE2 TYR A 137      27.388 195.873 220.016  1.00 20.00           C
ATOM   2103  HE2 TYR A 137      27.349 194.809 219.785  1.00 20.00           H
ATOM   2104  CZ  TYR A 137      26.303 196.668 219.818  1.00 20.00           C
ATOM   2105  HH  TYR A 137      25.328 195.141 219.113  1.00 20.00           H
ATOM   2106  OH  TYR A 137      25.167 196.105 219.326  1.00 20.00           O
ATOM   2107  HN  TYR A 137      31.998 199.361 222.014  1.00 20.00           H
ATOM   2108  N   GLY A 138      30.586 201.055 219.802  1.00 20.00           N
ATOM   2109  CA  GLY A 138      30.172 202.185 218.987  1.00 20.00           C
ATOM   2110  C   GLY A 138      31.028 202.293 217.724  1.00 20.00           C
ATOM   2111  O   GLY A 138      30.600 202.873 216.727  1.00 20.00           O
ATOM   2112 1HA  GLY A 138      29.123 202.075 218.712  1.00 20.00           H
ATOM   2113 2HA  GLY A 138      30.255 203.105 219.566  1.00 20.00           H
ATOM   2114  HN  GLY A 138      30.969 201.296 220.694  1.00 20.00           H
ATOM   2115  N   GLN A 139      32.222 201.725 217.806  1.00 20.00           N
ATOM   2116  CA  GLN A 139      33.231 201.952 216.786  1.00 20.00           C
ATOM   2117  C   GLN A 139      33.312 200.751 215.842  1.00 20.00           C
ATOM   2118  O   GLN A 139      34.371 200.464 215.286  1.00 20.00           O
ATOM   2119  HA  GLN A 139      32.895 202.832 216.237  1.00 20.00           H
ATOM   2120  CB  GLN A 139      34.594 202.245 217.418  1.00 20.00           C
ATOM   2121 1HB  GLN A 139      34.821 201.489 218.169  1.00 20.00           H
ATOM   2122 2HB  GLN A 139      35.372 202.183 216.657  1.00 20.00           H
ATOM   2123  CG  GLN A 139      34.612 203.633 218.061  1.00 20.00           C
ATOM   2124 1HG  GLN A 139      33.768 203.733 218.744  1.00 20.00           H
ATOM   2125 2HG  GLN A 139      35.519 203.750 218.656  1.00 20.00           H
ATOM   2126  CD  GLN A 139      34.548 204.732 216.998  1.00 20.00           C
ATOM   2127  OE1 GLN A 139      35.499 204.992 216.279  1.00 20.00           O
ATOM   2128  NE2 GLN A 139      33.377 205.359 216.939  1.00 20.00           N
ATOM   2129 1HE2 GLN A 139      32.637 205.096 217.558  1.00 20.00           H
ATOM   2130 2HE2 GLN A 139      33.236 206.093 216.275  1.00 20.00           H
ATOM   2131  HN  GLN A 139      32.504 201.120 218.551  1.00 20.00           H
ATOM   2132  N   MET A 140      32.179 200.081 215.690  1.00 20.00           N
ATOM   2133  CA  MET A 140      32.111 198.911 214.831  1.00 20.00           C
ATOM   2134  C   MET A 140      31.916 199.315 213.368  1.00 20.00           C
ATOM   2135  O   MET A 140      31.038 198.788 212.687  1.00 20.00           O
ATOM   2136  HA  MET A 140      33.067 198.403 214.951  1.00 20.00           H
ATOM   2137  CB  MET A 140      30.948 198.020 215.274  1.00 20.00           C
ATOM   2138 1HB  MET A 140      30.044 198.620 215.376  1.00 20.00           H
ATOM   2139 2HB  MET A 140      30.748 197.270 214.509  1.00 20.00           H
ATOM   2140  CG  MET A 140      31.262 197.330 216.603  1.00 20.00           C
ATOM   2141 1HG  MET A 140      31.712 198.043 217.295  1.00 20.00           H
ATOM   2142 2HG  MET A 140      30.340 196.977 217.065  1.00 20.00           H
ATOM   2143  SD  MET A 140      32.372 195.959 216.332  1.00 20.00           S
ATOM   2144  CE  MET A 140      32.761 195.537 218.023  1.00 20.00           C
ATOM   2145 1HE  MET A 140      33.464 194.704 218.037  1.00 20.00           H
ATOM   2146 2HE  MET A 140      33.207 196.398 218.519  1.00 20.00           H
ATOM   2147 3HE  MET A 140      31.848 195.249 218.544  1.00 20.00           H
ATOM   2148  HN  MET A 140      31.320 200.326 216.139  1.00 20.00           H
ATOM   2149  N   LYS A 141      32.750 200.246 212.929  1.00 20.00           N
ATOM   2150  CA  LYS A 141      32.311 201.619 212.750  1.00 20.00           C
ATOM   2151  C   LYS A 141      31.385 201.700 211.534  1.00 20.00           C
ATOM   2152  O   LYS A 141      30.453 202.502 211.512  1.00 20.00           O
ATOM   2153  HA  LYS A 141      31.742 201.899 213.636  1.00 20.00           H
ATOM   2154  CB  LYS A 141      33.515 202.560 212.669  1.00 20.00           C
ATOM   2155 1HB  LYS A 141      34.128 202.450 213.563  1.00 20.00           H
ATOM   2156 2HB  LYS A 141      34.139 202.286 211.819  1.00 20.00           H
ATOM   2157  CG  LYS A 141      33.065 204.016 212.529  1.00 20.00           C
ATOM   2158 1HG  LYS A 141      32.765 204.210 211.499  1.00 20.00           H
ATOM   2159 2HG  LYS A 141      32.189 204.191 213.155  1.00 20.00           H
ATOM   2160  CD  LYS A 141      34.185 204.977 212.930  1.00 20.00           C
ATOM   2161 1HD  LYS A 141      33.800 205.996 212.964  1.00 20.00           H
ATOM   2162 2HD  LYS A 141      34.535 204.735 213.933  1.00 20.00           H
ATOM   2163  CE  LYS A 141      35.353 204.900 211.944  1.00 20.00           C
ATOM   2164 1HE  LYS A 141      35.785 203.899 211.961  1.00 20.00           H
ATOM   2165 2HE  LYS A 141      34.993 205.075 210.930  1.00 20.00           H
ATOM   2166  NZ  LYS A 141      36.389 205.900 212.288  1.00 20.00           N
ATOM   2167 1HZ  LYS A 141      37.158 205.828 211.631  1.00 20.00           H
ATOM   2168 2HZ  LYS A 141      35.989 206.830 212.240  1.00 20.00           H
ATOM   2169 3HZ  LYS A 141      36.728 205.725 213.227  1.00 20.00           H
ATOM   2170  HN  LYS A 141      33.708 200.075 212.697  1.00 20.00           H
ATOM   2171  N   ASN A 142      31.674 200.858 210.553  1.00 20.00           N
ATOM   2172  CA  ASN A 142      31.003 200.948 209.267  1.00 20.00           C
ATOM   2173  C   ASN A 142      29.680 200.184 209.333  1.00 20.00           C
ATOM   2174  O   ASN A 142      28.866 200.265 208.415  1.00 20.00           O
ATOM   2175  HA  ASN A 142      30.861 202.015 209.093  1.00 20.00           H
ATOM   2176  CB  ASN A 142      31.854 200.327 208.157  1.00 20.00           C
ATOM   2177 1HB  ASN A 142      32.875 200.703 208.223  1.00 20.00           H
ATOM   2178 2HB  ASN A 142      31.902 199.247 208.293  1.00 20.00           H
ATOM   2179  CG  ASN A 142      31.274 200.647 206.778  1.00 20.00           C
ATOM   2180  OD1 ASN A 142      30.665 199.817 206.124  1.00 20.00           O
ATOM   2181  ND2 ASN A 142      31.497 201.895 206.374  1.00 20.00           N
ATOM   2182 1HD2 ASN A 142      32.004 202.527 206.960  1.00 20.00           H
ATOM   2183 2HD2 ASN A 142      31.157 202.201 205.485  1.00 20.00           H
ATOM   2184  HN  ASN A 142      32.352 200.126 210.626  1.00 20.00           H
ATOM   2185  N   GLY A 143      29.506 199.459 210.428  1.00 20.00           N
ATOM   2186  CA  GLY A 143      28.354 198.584 210.572  1.00 20.00           C
ATOM   2187  C   GLY A 143      28.400 197.446 209.550  1.00 20.00           C
ATOM   2188  O   GLY A 143      27.409 196.745 209.351  1.00 20.00           O
ATOM   2189 1HA  GLY A 143      28.330 198.171 211.580  1.00 20.00           H
ATOM   2190 2HA  GLY A 143      27.438 199.159 210.440  1.00 20.00           H
ATOM   2191  HN  GLY A 143      30.133 199.463 211.207  1.00 20.00           H
ATOM   2192  N   SER A 144      29.562 197.297 208.929  1.00 20.00           N
ATOM   2193  CA  SER A 144      29.796 196.171 208.041  1.00 20.00           C
ATOM   2194  C   SER A 144      31.209 195.623 208.253  1.00 20.00           C
ATOM   2195  O   SER A 144      31.615 194.672 207.588  1.00 20.00           O
ATOM   2196  HA  SER A 144      29.051 195.426 208.316  1.00 20.00           H
ATOM   2197  CB  SER A 144      29.597 196.574 206.578  1.00 20.00           C
ATOM   2198 1HB  SER A 144      30.380 197.274 206.285  1.00 20.00           H
ATOM   2199 2HB  SER A 144      29.703 195.695 205.943  1.00 20.00           H
ATOM   2200  OG  SER A 144      28.321 197.168 206.357  1.00 20.00           O
ATOM   2201  HG  SER A 144      28.244 197.467 205.406  1.00 20.00           H
ATOM   2202  HN  SER A 144      30.332 197.927 209.026  1.00 20.00           H
ATOM   2203  N   THR A 145      31.918 196.246 209.183  1.00 20.00           N
ATOM   2204  CA  THR A 145      33.242 195.778 209.553  1.00 20.00           C
ATOM   2205  C   THR A 145      33.307 195.496 211.056  1.00 20.00           C
ATOM   2206  O   THR A 145      33.457 196.417 211.857  1.00 20.00           O
ATOM   2207  HA  THR A 145      33.428 194.833 209.042  1.00 20.00           H
ATOM   2208  HB  THR A 145      35.268 196.548 209.400  1.00 20.00           H
ATOM   2209  CB  THR A 145      34.260 196.820 209.086  1.00 20.00           C
ATOM   2210  OG1 THR A 145      33.764 198.049 209.608  1.00 20.00           O
ATOM   2211  HG1 THR A 145      34.476 198.749 209.570  1.00 20.00           H
ATOM   2212  CG2 THR A 145      34.236 197.023 207.569  1.00 20.00           C
ATOM   2213 1HG2 THR A 145      33.267 197.422 207.271  1.00 20.00           H
ATOM   2214 2HG2 THR A 145      34.403 196.067 207.072  1.00 20.00           H
ATOM   2215 3HG2 THR A 145      35.021 197.723 207.284  1.00 20.00           H
ATOM   2216  HN  THR A 145      31.602 197.055 209.678  1.00 20.00           H
ATOM   2217  N   PRO A 146      33.198 194.224 211.462  1.00 20.00           N
ATOM   2218  CA  PRO A 146      33.399 193.861 212.867  1.00 20.00           C
ATOM   2219  C   PRO A 146      34.846 194.022 213.303  1.00 20.00           C
ATOM   2220  O   PRO A 146      35.762 193.618 212.587  1.00 20.00           O
ATOM   2221  HA  PRO A 146      32.832 194.531 213.514  1.00 20.00           H
ATOM   2222  CB  PRO A 146      32.945 192.402 212.934  1.00 20.00           C
ATOM   2223 1HB  PRO A 146      33.514 191.837 213.672  1.00 20.00           H
ATOM   2224 2HB  PRO A 146      31.894 192.321 213.213  1.00 20.00           H
ATOM   2225  CG  PRO A 146      33.187 191.890 211.542  1.00 20.00           C
ATOM   2226 1HG  PRO A 146      34.218 191.559 211.418  1.00 20.00           H
ATOM   2227 2HG  PRO A 146      32.549 191.035 211.320  1.00 20.00           H
ATOM   2228  CD  PRO A 146      32.877 193.046 210.636  1.00 20.00           C
ATOM   2229 1HD  PRO A 146      33.480 193.017 209.728  1.00 20.00           H
ATOM   2230 2HD  PRO A 146      31.832 193.045 210.326  1.00 20.00           H
ATOM   2231  N   MET A 147      35.016 194.613 214.476  1.00 20.00           N
ATOM   2232  CA  MET A 147      36.334 195.040 214.916  1.00 20.00           C
ATOM   2233  C   MET A 147      36.969 193.997 215.838  1.00 20.00           C
ATOM   2234  O   MET A 147      37.147 194.244 217.030  1.00 20.00           O
ATOM   2235  HA  MET A 147      36.927 195.141 214.007  1.00 20.00           H
ATOM   2236  CB  MET A 147      36.217 196.374 215.656  1.00 20.00           C
ATOM   2237 1HB  MET A 147      35.463 196.294 216.440  1.00 20.00           H
ATOM   2238 2HB  MET A 147      37.163 196.605 216.146  1.00 20.00           H
ATOM   2239  CG  MET A 147      35.845 197.504 214.695  1.00 20.00           C
ATOM   2240 1HG  MET A 147      34.983 197.213 214.094  1.00 20.00           H
ATOM   2241 2HG  MET A 147      35.555 198.391 215.258  1.00 20.00           H
ATOM   2242  SD  MET A 147      37.228 197.882 213.632  1.00 20.00           S
ATOM   2243  CE  MET A 147      36.463 199.069 212.539  1.00 20.00           C
ATOM   2244 1HE  MET A 147      35.604 198.611 212.049  1.00 20.00           H
ATOM   2245 2HE  MET A 147      36.134 199.934 213.115  1.00 20.00           H
ATOM   2246 3HE  MET A 147      37.185 199.387 211.786  1.00 20.00           H
ATOM   2247  HN  MET A 147      34.274 194.800 215.121  1.00 20.00           H
ATOM   2248  N   PHE A 148      37.293 192.855 215.251  1.00 20.00           N
ATOM   2249  CA  PHE A 148      37.883 191.765 216.010  1.00 20.00           C
ATOM   2250  C   PHE A 148      39.155 191.250 215.333  1.00 20.00           C
ATOM   2251  O   PHE A 148      39.276 191.302 214.110  1.00 20.00           O
ATOM   2252  HA  PHE A 148      38.131 192.155 216.997  1.00 20.00           H
ATOM   2253  CB  PHE A 148      36.849 190.638 216.051  1.00 20.00           C
ATOM   2254 1HB  PHE A 148      36.445 190.493 215.049  1.00 20.00           H
ATOM   2255 2HB  PHE A 148      37.348 189.710 216.330  1.00 20.00           H
ATOM   2256  CG  PHE A 148      35.692 190.889 217.020  1.00 20.00           C
ATOM   2257  CD1 PHE A 148      35.765 190.434 218.299  1.00 20.00           C
ATOM   2258  HD1 PHE A 148      36.649 189.890 218.634  1.00 20.00           H
ATOM   2259  HD2 PHE A 148      34.531 191.933 215.577  1.00 20.00           H
ATOM   2260  CD2 PHE A 148      34.590 191.568 216.602  1.00 20.00           C
ATOM   2261  CE1 PHE A 148      34.692 190.667 219.199  1.00 20.00           C
ATOM   2262  HE1 PHE A 148      34.751 190.302 220.224  1.00 20.00           H
ATOM   2263  CE2 PHE A 148      33.516 191.801 217.502  1.00 20.00           C
ATOM   2264  HE2 PHE A 148      32.633 192.345 217.167  1.00 20.00           H
ATOM   2265  CZ  PHE A 148      33.590 191.346 218.781  1.00 20.00           C
ATOM   2266  HZ  PHE A 148      32.766 191.525 219.471  1.00 20.00           H
ATOM   2267  HN  PHE A 148      37.160 192.668 214.278  1.00 20.00           H
ATOM   2268  N   ASN A 149      40.071 190.765 216.158  1.00 20.00           N
ATOM   2269  CA  ASN A 149      41.267 190.115 215.650  1.00 20.00           C
ATOM   2270  C   ASN A 149      41.381 188.716 216.260  1.00 20.00           C
ATOM   2271  O   ASN A 149      41.004 188.505 217.412  1.00 20.00           O
ATOM   2272  HA  ASN A 149      41.140 190.088 214.567  1.00 20.00           H
ATOM   2273  CB  ASN A 149      42.524 190.900 216.028  1.00 20.00           C
ATOM   2274 1HB  ASN A 149      42.507 191.129 217.094  1.00 20.00           H
ATOM   2275 2HB  ASN A 149      43.407 190.287 215.849  1.00 20.00           H
ATOM   2276  CG  ASN A 149      42.624 192.197 215.223  1.00 20.00           C
ATOM   2277  OD1 ASN A 149      41.687 192.626 214.570  1.00 20.00           O
ATOM   2278  ND2 ASN A 149      43.809 192.795 215.306  1.00 20.00           N
ATOM   2279 1HD2 ASN A 149      44.536 192.390 215.860  1.00 20.00           H
ATOM   2280 2HD2 ASN A 149      43.972 193.651 214.814  1.00 20.00           H
ATOM   2281  HN  ASN A 149      40.006 190.810 217.155  1.00 20.00           H
ATOM   2282  N   ASP A 150      41.902 187.797 215.461  1.00 20.00           N
ATOM   2283  CA  ASP A 150      42.373 186.528 215.987  1.00 20.00           C
ATOM   2284  C   ASP A 150      43.464 186.786 217.029  1.00 20.00           C
ATOM   2285  O   ASP A 150      44.191 187.774 216.940  1.00 20.00           O
ATOM   2286  HA  ASP A 150      41.492 186.051 216.417  1.00 20.00           H
ATOM   2287  CB  ASP A 150      42.973 185.660 214.879  1.00 20.00           C
ATOM   2288 1HB  ASP A 150      43.683 186.247 214.296  1.00 20.00           H
ATOM   2289 2HB  ASP A 150      43.530 184.833 215.321  1.00 20.00           H
ATOM   2290  CG  ASP A 150      41.880 185.112 213.960  1.00 20.00           C
ATOM   2291  OD1 ASP A 150      40.987 184.417 214.491  1.00 20.00           O
ATOM   2292  OD2 ASP A 150      41.961 185.400 212.746  1.00 20.00           O
ATOM   2293  HN  ASP A 150      42.004 187.909 214.472  1.00 20.00           H
ATOM   2294  N   ILE A 151      43.545 185.879 217.992  1.00 20.00           N
ATOM   2295  CA  ILE A 151      44.459 186.052 219.108  1.00 20.00           C
ATOM   2296  C   ILE A 151      44.950 184.681 219.577  1.00 20.00           C
ATOM   2297  O   ILE A 151      44.320 183.663 219.295  1.00 20.00           O
ATOM   2298  HA  ILE A 151      45.316 186.619 218.743  1.00 20.00           H
ATOM   2299  HB  ILE A 151      43.310 187.737 219.751  1.00 20.00           H
ATOM   2300  CB  ILE A 151      43.804 186.883 220.213  1.00 20.00           C
ATOM   2301  CG1 ILE A 151      44.853 187.435 221.179  1.00 20.00           C
ATOM   2302 1HG1 ILE A 151      45.437 186.615 221.596  1.00 20.00           H
ATOM   2303 2HG1 ILE A 151      45.548 188.078 220.638  1.00 20.00           H
ATOM   2304  CG2 ILE A 151      42.725 186.076 220.939  1.00 20.00           C
ATOM   2305 1HG2 ILE A 151      41.957 185.773 220.227  1.00 20.00           H
ATOM   2306 2HG2 ILE A 151      43.175 185.189 221.387  1.00 20.00           H
ATOM   2307 3HG2 ILE A 151      42.276 186.689 221.719  1.00 20.00           H
ATOM   2308  CD1 ILE A 151      44.194 188.225 222.312  1.00 20.00           C
ATOM   2309 1HD1 ILE A 151      43.631 189.059 221.893  1.00 20.00           H
ATOM   2310 2HD1 ILE A 151      43.519 187.573 222.865  1.00 20.00           H
ATOM   2311 3HD1 ILE A 151      44.963 188.607 222.984  1.00 20.00           H
ATOM   2312  HN  ILE A 151      43.001 185.040 218.017  1.00 20.00           H
ATOM   2313  N   ASN A 152      46.069 184.699 220.285  1.00 20.00           N
ATOM   2314  CA  ASN A 152      46.698 183.465 220.724  1.00 20.00           C
ATOM   2315  C   ASN A 152      45.929 182.904 221.921  1.00 20.00           C
ATOM   2316  O   ASN A 152      45.227 183.640 222.613  1.00 20.00           O
ATOM   2317  HA  ASN A 152      46.663 182.803 219.858  1.00 20.00           H
ATOM   2318  CB  ASN A 152      48.143 183.708 221.162  1.00 20.00           C
ATOM   2319 1HB  ASN A 152      48.185 184.568 221.831  1.00 20.00           H
ATOM   2320 2HB  ASN A 152      48.506 182.848 221.725  1.00 20.00           H
ATOM   2321  CG  ASN A 152      49.049 183.951 219.953  1.00 20.00           C
ATOM   2322  OD1 ASN A 152      49.333 183.061 219.168  1.00 20.00           O
ATOM   2323  ND2 ASN A 152      49.486 185.203 219.848  1.00 20.00           N
ATOM   2324 1HD2 ASN A 152      49.215 185.886 220.527  1.00 20.00           H
ATOM   2325 2HD2 ASN A 152      50.085 185.462 219.090  1.00 20.00           H
ATOM   2326  HN  ASN A 152      46.545 185.536 220.558  1.00 20.00           H
ATOM   2327  N   ILE A 153      46.086 181.604 222.129  1.00 20.00           N
ATOM   2328  CA  ILE A 153      45.385 180.928 223.207  1.00 20.00           C
ATOM   2329  C   ILE A 153      45.674 181.647 224.527  1.00 20.00           C
ATOM   2330  O   ILE A 153      44.774 181.841 225.342  1.00 20.00           O
ATOM   2331  HA  ILE A 153      44.317 181.003 223.000  1.00 20.00           H
ATOM   2332  HB  ILE A 153      46.823 179.346 223.148  1.00 20.00           H
ATOM   2333  CB  ILE A 153      45.739 179.440 223.227  1.00 20.00           C
ATOM   2334  CG1 ILE A 153      45.134 178.717 222.022  1.00 20.00           C
ATOM   2335 1HG1 ILE A 153      44.051 178.665 222.131  1.00 20.00           H
ATOM   2336 2HG1 ILE A 153      45.336 179.284 221.113  1.00 20.00           H
ATOM   2337  CG2 ILE A 153      45.325 178.795 224.550  1.00 20.00           C
ATOM   2338 1HG2 ILE A 153      45.842 179.288 225.373  1.00 20.00           H
ATOM   2339 2HG2 ILE A 153      44.248 178.900 224.684  1.00 20.00           H
ATOM   2340 3HG2 ILE A 153      45.588 177.737 224.537  1.00 20.00           H
ATOM   2341  CD1 ILE A 153      45.707 177.305 221.886  1.00 20.00           C
ATOM   2342 1HD1 ILE A 153      46.788 177.362 221.753  1.00 20.00           H
ATOM   2343 2HD1 ILE A 153      45.482 176.733 222.786  1.00 20.00           H
ATOM   2344 3HD1 ILE A 153      45.260 176.813 221.022  1.00 20.00           H
ATOM   2345  HN  ILE A 153      46.678 181.018 221.576  1.00 20.00           H
ATOM   2346  N   TYR A 154      46.934 182.022 224.696  1.00 20.00           N
ATOM   2347  CA  TYR A 154      47.377 182.614 225.947  1.00 20.00           C
ATOM   2348  C   TYR A 154      47.207 184.134 225.924  1.00 20.00           C
ATOM   2349  O   TYR A 154      46.996 184.754 226.965  1.00 20.00           O
ATOM   2350  HA  TYR A 154      46.767 182.200 226.749  1.00 20.00           H
ATOM   2351  CB  TYR A 154      48.865 182.281 226.067  1.00 20.00           C
ATOM   2352 1HB  TYR A 154      49.009 181.222 225.852  1.00 20.00           H
ATOM   2353 2HB  TYR A 154      49.414 182.837 225.308  1.00 20.00           H
ATOM   2354  CG  TYR A 154      49.464 182.593 227.440  1.00 20.00           C
ATOM   2355  CD1 TYR A 154      49.440 181.638 228.436  1.00 20.00           C
ATOM   2356  HD1 TYR A 154      48.994 180.662 228.245  1.00 20.00           H
ATOM   2357  CD2 TYR A 154      50.028 183.829 227.682  1.00 20.00           C
ATOM   2358  HD2 TYR A 154      50.047 184.583 226.895  1.00 20.00           H
ATOM   2359  CE1 TYR A 154      50.003 181.932 229.729  1.00 20.00           C
ATOM   2360  HE1 TYR A 154      49.990 181.188 230.525  1.00 20.00           H
ATOM   2361  CE2 TYR A 154      50.591 184.123 228.974  1.00 20.00           C
ATOM   2362  HE2 TYR A 154      51.040 185.095 229.179  1.00 20.00           H
ATOM   2363  CZ  TYR A 154      50.551 183.160 229.934  1.00 20.00           C
ATOM   2364  HH  TYR A 154      51.448 184.368 231.164  1.00 20.00           H
ATOM   2365  OH  TYR A 154      51.083 183.438 231.154  1.00 20.00           O
ATOM   2366  HN  TYR A 154      47.644 181.927 223.998  1.00 20.00           H
ATOM   2367  N   ASP A 155      47.305 184.691 224.725  1.00 20.00           N
ATOM   2368  CA  ASP A 155      47.164 186.127 224.553  1.00 20.00           C
ATOM   2369  C   ASP A 155      45.726 186.536 224.877  1.00 20.00           C
ATOM   2370  O   ASP A 155      45.480 187.657 225.318  1.00 20.00           O
ATOM   2371  HA  ASP A 155      47.887 186.570 225.238  1.00 20.00           H
ATOM   2372  CB  ASP A 155      47.460 186.540 223.111  1.00 20.00           C
ATOM   2373 1HB  ASP A 155      47.064 185.791 222.425  1.00 20.00           H
ATOM   2374 2HB  ASP A 155      46.953 187.478 222.886  1.00 20.00           H
ATOM   2375  CG  ASP A 155      48.965 186.701 222.884  1.00 20.00           C
ATOM   2376  OD1 ASP A 155      49.712 186.482 223.862  1.00 20.00           O
ATOM   2377  OD2 ASP A 155      49.333 187.040 221.739  1.00 20.00           O
ATOM   2378  HN  ASP A 155      47.477 184.179 223.884  1.00 20.00           H
ATOM   2379  N   LEU A 156      44.813 185.604 224.644  1.00 20.00           N
ATOM   2380  CA  LEU A 156      43.430 185.794 225.049  1.00 20.00           C
ATOM   2381  C   LEU A 156      43.341 185.758 226.576  1.00 20.00           C
ATOM   2382  O   LEU A 156      42.595 186.530 227.177  1.00 20.00           O
ATOM   2383  HA  LEU A 156      43.123 186.783 224.709  1.00 20.00           H
ATOM   2384  CB  LEU A 156      42.524 184.774 224.356  1.00 20.00           C
ATOM   2385 1HB  LEU A 156      42.087 185.246 223.476  1.00 20.00           H
ATOM   2386 2HB  LEU A 156      43.143 183.950 224.001  1.00 20.00           H
ATOM   2387  CG  LEU A 156      41.392 184.196 225.207  1.00 20.00           C
ATOM   2388  HG  LEU A 156      41.661 184.309 226.257  1.00 20.00           H
ATOM   2389  CD1 LEU A 156      40.091 184.971 224.988  1.00 20.00           C
ATOM   2390 1HD1 LEU A 156      39.828 184.948 223.930  1.00 20.00           H
ATOM   2391 2HD1 LEU A 156      39.292 184.513 225.571  1.00 20.00           H
ATOM   2392 3HD1 LEU A 156      40.226 186.005 225.306  1.00 20.00           H
ATOM   2393  CD2 LEU A 156      41.218 182.699 224.943  1.00 20.00           C
ATOM   2394 1HD2 LEU A 156      42.137 182.174 225.206  1.00 20.00           H
ATOM   2395 2HD2 LEU A 156      40.396 182.316 225.548  1.00 20.00           H
ATOM   2396 3HD2 LEU A 156      40.997 182.539 223.888  1.00 20.00           H
ATOM   2397  HN  LEU A 156      45.004 184.735 224.189  1.00 20.00           H
ATOM   2398  N   PHE A 157      44.112 184.853 227.161  1.00 20.00           N
ATOM   2399  CA  PHE A 157      44.202 184.768 228.609  1.00 20.00           C
ATOM   2400  C   PHE A 157      44.649 186.103 229.209  1.00 20.00           C
ATOM   2401  O   PHE A 157      44.157 186.511 230.260  1.00 20.00           O
ATOM   2402  HA  PHE A 157      43.208 184.520 228.980  1.00 20.00           H
ATOM   2403  CB  PHE A 157      45.250 183.701 228.931  1.00 20.00           C
ATOM   2404 1HB  PHE A 157      44.946 182.759 228.476  1.00 20.00           H
ATOM   2405 2HB  PHE A 157      46.197 183.986 228.471  1.00 20.00           H
ATOM   2406  CG  PHE A 157      45.473 183.480 230.428  1.00 20.00           C
ATOM   2407  CD1 PHE A 157      44.569 182.766 231.152  1.00 20.00           C
ATOM   2408  HD1 PHE A 157      43.686 182.352 230.665  1.00 20.00           H
ATOM   2409  HD2 PHE A 157      47.298 184.569 230.456  1.00 20.00           H
ATOM   2410  CD2 PHE A 157      46.574 183.997 231.036  1.00 20.00           C
ATOM   2411  CE1 PHE A 157      44.776 182.560 232.541  1.00 20.00           C
ATOM   2412  HE1 PHE A 157      44.051 181.988 233.121  1.00 20.00           H
ATOM   2413  CE2 PHE A 157      46.781 183.791 232.425  1.00 20.00           C
ATOM   2414  HE2 PHE A 157      47.664 184.205 232.912  1.00 20.00           H
ATOM   2415  CZ  PHE A 157      45.877 183.077 233.149  1.00 20.00           C
ATOM   2416  HZ  PHE A 157      46.036 182.919 234.216  1.00 20.00           H
ATOM   2417  HN  PHE A 157      44.668 184.187 226.664  1.00 20.00           H
ATOM   2418  N   VAL A 158      45.576 186.746 228.515  1.00 20.00           N
ATOM   2419  CA  VAL A 158      46.056 188.052 228.937  1.00 20.00           C
ATOM   2420  C   VAL A 158      44.961 189.093 228.700  1.00 20.00           C
ATOM   2421  O   VAL A 158      44.689 189.922 229.567  1.00 20.00           O
ATOM   2422  HA  VAL A 158      46.262 187.997 230.006  1.00 20.00           H
ATOM   2423  HB  VAL A 158      47.181 188.332 227.146  1.00 20.00           H
ATOM   2424  CB  VAL A 158      47.365 188.386 228.219  1.00 20.00           C
ATOM   2425  CG1 VAL A 158      47.823 189.808 228.547  1.00 20.00           C
ATOM   2426 1HG1 VAL A 158      47.059 190.518 228.230  1.00 20.00           H
ATOM   2427 2HG1 VAL A 158      47.980 189.900 229.622  1.00 20.00           H
ATOM   2428 3HG1 VAL A 158      48.755 190.019 228.024  1.00 20.00           H
ATOM   2429  CG2 VAL A 158      48.453 187.366 228.561  1.00 20.00           C
ATOM   2430 1HG2 VAL A 158      48.633 187.373 229.636  1.00 20.00           H
ATOM   2431 2HG2 VAL A 158      48.130 186.372 228.253  1.00 20.00           H
ATOM   2432 3HG2 VAL A 158      49.373 187.627 228.037  1.00 20.00           H
ATOM   2433  HN  VAL A 158      45.998 186.391 227.681  1.00 20.00           H
ATOM   2434  N   TRP A 159      44.362 189.017 227.520  1.00 20.00           N
ATOM   2435  CA  TRP A 159      43.506 190.091 227.045  1.00 20.00           C
ATOM   2436  C   TRP A 159      42.330 190.224 228.015  1.00 20.00           C
ATOM   2437  O   TRP A 159      41.994 191.327 228.441  1.00 20.00           O
ATOM   2438  HA  TRP A 159      44.093 191.009 227.043  1.00 20.00           H
ATOM   2439  CB  TRP A 159      43.064 189.842 225.601  1.00 20.00           C
ATOM   2440 1HB  TRP A 159      43.948 189.691 224.983  1.00 20.00           H
ATOM   2441 2HB  TRP A 159      42.487 188.918 225.563  1.00 20.00           H
ATOM   2442  CG  TRP A 159      42.228 190.974 225.002  1.00 20.00           C
ATOM   2443  CD1 TRP A 159      42.638 191.970 224.205  1.00 20.00           C
ATOM   2444  HD1 TRP A 159      43.666 192.102 223.868  1.00 20.00           H
ATOM   2445  CD2 TRP A 159      40.812 191.188 225.186  1.00 20.00           C
ATOM   2446  NE1 TRP A 159      41.595 192.806 223.863  1.00 20.00           N
ATOM   2447  HE1 TRP A 159      41.652 193.616 223.279  1.00 20.00           H
ATOM   2448  CE2 TRP A 159      40.449 192.315 224.479  1.00 20.00           C
ATOM   2449  HE3 TRP A 159      40.131 189.559 226.493  1.00 20.00           H
ATOM   2450  CE3 TRP A 159      39.870 190.452 225.927  1.00 20.00           C
ATOM   2451  HZ2 TRP A 159      38.878 193.702 223.874  1.00 20.00           H
ATOM   2452  CZ2 TRP A 159      39.140 192.809 224.441  1.00 20.00           C
ATOM   2453  HZ3 TRP A 159      37.795 190.426 226.436  1.00 20.00           H
ATOM   2454  CZ3 TRP A 159      38.565 190.958 225.879  1.00 20.00           C
ATOM   2455  HH2 TRP A 159      37.145 192.422 225.185  1.00 20.00           H
ATOM   2456  CH2 TRP A 159      38.184 192.092 225.172  1.00 20.00           C
ATOM   2457  HN  TRP A 159      44.453 188.242 226.896  1.00 20.00           H
ATOM   2458  N   MET A 160      41.738 189.083 228.337  1.00 20.00           N
ATOM   2459  CA  MET A 160      40.568 189.064 229.198  1.00 20.00           C
ATOM   2460  C   MET A 160      40.863 189.740 230.539  1.00 20.00           C
ATOM   2461  O   MET A 160      40.018 190.452 231.078  1.00 20.00           O
ATOM   2462  HA  MET A 160      39.800 189.623 228.663  1.00 20.00           H
ATOM   2463  CB  MET A 160      40.136 187.616 229.441  1.00 20.00           C
ATOM   2464 1HB  MET A 160      41.009 187.006 229.672  1.00 20.00           H
ATOM   2465 2HB  MET A 160      39.476 187.570 230.307  1.00 20.00           H
ATOM   2466  CG  MET A 160      39.418 187.046 228.216  1.00 20.00           C
ATOM   2467 1HG  MET A 160      38.573 187.680 227.951  1.00 20.00           H
ATOM   2468 2HG  MET A 160      40.093 187.040 227.359  1.00 20.00           H
ATOM   2469  SD  MET A 160      38.852 185.388 228.557  1.00 20.00           S
ATOM   2470  CE  MET A 160      37.331 185.381 227.623  1.00 20.00           C
ATOM   2471 1HE  MET A 160      36.654 186.133 228.026  1.00 20.00           H
ATOM   2472 2HE  MET A 160      37.545 185.608 226.578  1.00 20.00           H
ATOM   2473 3HE  MET A 160      36.866 184.398 227.693  1.00 20.00           H
ATOM   2474  HN  MET A 160      42.044 188.185 228.019  1.00 20.00           H
ATOM   2475  N   HIS A 161      42.066 189.493 231.038  1.00 20.00           N
ATOM   2476  CA  HIS A 161      42.468 190.035 232.324  1.00 20.00           C
ATOM   2477  C   HIS A 161      42.566 191.559 232.232  1.00 20.00           C
ATOM   2478  O   HIS A 161      42.188 192.267 233.164  1.00 20.00           O
ATOM   2479  HA  HIS A 161      41.682 189.772 233.033  1.00 20.00           H
ATOM   2480  CB  HIS A 161      43.767 189.385 232.806  1.00 20.00           C
ATOM   2481 1HB  HIS A 161      43.662 188.302 232.749  1.00 20.00           H
ATOM   2482 2HB  HIS A 161      44.573 189.663 232.127  1.00 20.00           H
ATOM   2483  CG  HIS A 161      44.159 189.766 234.213  1.00 20.00           C
ATOM   2484  ND1 HIS A 161      45.097 190.745 234.491  1.00 20.00           N
ATOM   2485  HD1 HIS A 161      45.597 191.285 233.814  1.00 20.00           H
ATOM   2486  CD2 HIS A 161      43.731 189.291 235.418  1.00 20.00           C
ATOM   2487  HD2 HIS A 161      42.987 188.507 235.565  1.00 20.00           H
ATOM   2488  CE1 HIS A 161      45.220 190.845 235.806  1.00 20.00           C
ATOM   2489  HE1 HIS A 161      45.883 191.529 236.338  1.00 20.00           H
ATOM   2490  NE2 HIS A 161      44.373 189.942 236.379  1.00 20.00           N
ATOM   2491  HN  HIS A 161      42.758 188.935 230.579  1.00 20.00           H
ATOM   2492  N   TYR A 162      43.075 192.019 231.098  1.00 20.00           N
ATOM   2493  CA  TYR A 162      43.221 193.446 230.869  1.00 20.00           C
ATOM   2494  C   TYR A 162      41.856 194.131 230.788  1.00 20.00           C
ATOM   2495  O   TYR A 162      41.636 195.163 231.420  1.00 20.00           O
ATOM   2496  HA  TYR A 162      43.781 193.866 231.705  1.00 20.00           H
ATOM   2497  CB  TYR A 162      43.930 193.586 229.520  1.00 20.00           C
ATOM   2498 1HB  TYR A 162      45.007 193.605 229.687  1.00 20.00           H
ATOM   2499 2HB  TYR A 162      43.717 192.704 228.916  1.00 20.00           H
ATOM   2500  CG  TYR A 162      43.528 194.835 228.733  1.00 20.00           C
ATOM   2501  CD1 TYR A 162      44.160 196.037 228.977  1.00 20.00           C
ATOM   2502  HD1 TYR A 162      44.946 196.097 229.731  1.00 20.00           H
ATOM   2503  CD2 TYR A 162      42.534 194.759 227.779  1.00 20.00           C
ATOM   2504  HD2 TYR A 162      42.035 193.810 227.586  1.00 20.00           H
ATOM   2505  CE1 TYR A 162      43.783 197.213 228.236  1.00 20.00           C
ATOM   2506  HE1 TYR A 162      44.274 198.169 228.419  1.00 20.00           H
ATOM   2507  CE2 TYR A 162      42.157 195.935 227.038  1.00 20.00           C
ATOM   2508  HE2 TYR A 162      41.373 195.889 226.281  1.00 20.00           H
ATOM   2509  CZ  TYR A 162      42.799 197.104 227.303  1.00 20.00           C
ATOM   2510  HH  TYR A 162      41.714 197.990 225.956  1.00 20.00           H
ATOM   2511  OH  TYR A 162      42.443 198.214 226.603  1.00 20.00           O
ATOM   2512  HN  TYR A 162      43.385 191.436 230.347  1.00 20.00           H
ATOM   2513  N   TYR A 163      40.973 193.529 230.004  1.00 20.00           N
ATOM   2514  CA  TYR A 163      39.696 194.152 229.698  1.00 20.00           C
ATOM   2515  C   TYR A 163      38.805 194.213 230.939  1.00 20.00           C
ATOM   2516  O   TYR A 163      37.944 195.085 231.048  1.00 20.00           O
ATOM   2517  HA  TYR A 163      39.892 195.166 229.350  1.00 20.00           H
ATOM   2518  CB  TYR A 163      39.031 193.257 228.650  1.00 20.00           C
ATOM   2519 1HB  TYR A 163      39.711 193.136 227.806  1.00 20.00           H
ATOM   2520 2HB  TYR A 163      38.876 192.267 229.079  1.00 20.00           H
ATOM   2521  CG  TYR A 163      37.692 193.790 228.136  1.00 20.00           C
ATOM   2522  CD1 TYR A 163      37.667 194.762 227.156  1.00 20.00           C
ATOM   2523  HD1 TYR A 163      38.601 195.149 226.748  1.00 20.00           H
ATOM   2524  CD2 TYR A 163      36.510 193.300 228.652  1.00 20.00           C
ATOM   2525  HD2 TYR A 163      36.530 192.533 229.426  1.00 20.00           H
ATOM   2526  CE1 TYR A 163      36.407 195.264 226.672  1.00 20.00           C
ATOM   2527  HE1 TYR A 163      36.373 196.031 225.898  1.00 20.00           H
ATOM   2528  CE2 TYR A 163      35.250 193.802 228.168  1.00 20.00           C
ATOM   2529  HE2 TYR A 163      34.309 193.423 228.567  1.00 20.00           H
ATOM   2530  CZ  TYR A 163      35.261 194.759 227.202  1.00 20.00           C
ATOM   2531  HH  TYR A 163      33.317 194.777 227.218  1.00 20.00           H
ATOM   2532  OH  TYR A 163      34.071 195.233 226.745  1.00 20.00           O
ATOM   2533  HN  TYR A 163      41.119 192.634 229.582  1.00 20.00           H
ATOM   2534  N   VAL A 164      39.040 193.275 231.845  1.00 20.00           N
ATOM   2535  CA  VAL A 164      38.360 193.286 233.129  1.00 20.00           C
ATOM   2536  C   VAL A 164      38.847 194.483 233.948  1.00 20.00           C
ATOM   2537  O   VAL A 164      38.246 194.831 234.963  1.00 20.00           O
ATOM   2538  HA  VAL A 164      37.294 193.404 232.935  1.00 20.00           H
ATOM   2539  HB  VAL A 164      38.483 191.156 233.100  1.00 20.00           H
ATOM   2540  CB  VAL A 164      38.568 191.949 233.843  1.00 20.00           C
ATOM   2541  CG1 VAL A 164      39.966 191.868 234.460  1.00 20.00           C
ATOM   2542 1HG1 VAL A 164      40.713 192.080 233.695  1.00 20.00           H
ATOM   2543 2HG1 VAL A 164      40.050 192.598 235.264  1.00 20.00           H
ATOM   2544 3HG1 VAL A 164      40.129 190.867 234.859  1.00 20.00           H
ATOM   2545  CG2 VAL A 164      37.487 191.719 234.901  1.00 20.00           C
ATOM   2546 1HG2 VAL A 164      37.655 192.390 235.743  1.00 20.00           H
ATOM   2547 2HG2 VAL A 164      36.506 191.917 234.468  1.00 20.00           H
ATOM   2548 3HG2 VAL A 164      37.530 190.686 235.246  1.00 20.00           H
ATOM   2549  HN  VAL A 164      39.681 192.518 231.713  1.00 20.00           H
ATOM   2550  N   SER A 165      39.932 195.081 233.477  1.00 20.00           N
ATOM   2551  CA  SER A 165      40.690 196.010 234.296  1.00 20.00           C
ATOM   2552  C   SER A 165      40.702 197.394 233.645  1.00 20.00           C
ATOM   2553  O   SER A 165      41.103 198.375 234.269  1.00 20.00           O
ATOM   2554  HA  SER A 165      40.170 196.042 235.254  1.00 20.00           H
ATOM   2555  CB  SER A 165      42.121 195.513 234.512  1.00 20.00           C
ATOM   2556 1HB  SER A 165      42.634 195.457 233.551  1.00 20.00           H
ATOM   2557 2HB  SER A 165      42.667 196.232 235.122  1.00 20.00           H
ATOM   2558  OG  SER A 165      42.154 194.235 235.142  1.00 20.00           O
ATOM   2559  HG  SER A 165      42.476 193.543 234.496  1.00 20.00           H
ATOM   2560  HN  SER A 165      40.292 194.939 232.555  1.00 20.00           H
ATOM   2561  N   MET A 166      40.255 197.429 232.397  1.00 20.00           N
ATOM   2562  CA  MET A 166      40.438 198.610 231.570  1.00 20.00           C
ATOM   2563  C   MET A 166      39.704 199.814 232.163  1.00 20.00           C
ATOM   2564  O   MET A 166      38.709 199.653 232.868  1.00 20.00           O
ATOM   2565  HA  MET A 166      41.512 198.798 231.561  1.00 20.00           H
ATOM   2566  CB  MET A 166      39.910 198.333 230.161  1.00 20.00           C
ATOM   2567 1HB  MET A 166      40.215 197.336 229.844  1.00 20.00           H
ATOM   2568 2HB  MET A 166      38.820 198.346 230.169  1.00 20.00           H
ATOM   2569  CG  MET A 166      40.431 199.372 229.166  1.00 20.00           C
ATOM   2570 1HG  MET A 166      40.575 200.329 229.669  1.00 20.00           H
ATOM   2571 2HG  MET A 166      41.404 199.064 228.783  1.00 20.00           H
ATOM   2572  SD  MET A 166      39.277 199.559 227.818  1.00 20.00           S
ATOM   2573  CE  MET A 166      39.803 201.140 227.177  1.00 20.00           C
ATOM   2574 1HE  MET A 166      39.645 201.909 227.933  1.00 20.00           H
ATOM   2575 2HE  MET A 166      40.861 201.093 226.920  1.00 20.00           H
ATOM   2576 3HE  MET A 166      39.223 201.381 226.286  1.00 20.00           H
ATOM   2577  HN  MET A 166      39.778 196.671 231.953  1.00 20.00           H
ATOM   2578  N   ASP A 167      40.223 200.993 231.856  1.00 20.00           N
ATOM   2579  CA  ASP A 167      39.557 202.227 232.239  1.00 20.00           C
ATOM   2580  C   ASP A 167      38.321 202.428 231.361  1.00 20.00           C
ATOM   2581  O   ASP A 167      38.277 201.955 230.226  1.00 20.00           O
ATOM   2582  HA  ASP A 167      39.305 202.101 233.292  1.00 20.00           H
ATOM   2583  CB  ASP A 167      40.478 203.433 232.043  1.00 20.00           C
ATOM   2584 1HB  ASP A 167      40.583 203.646 230.979  1.00 20.00           H
ATOM   2585 2HB  ASP A 167      40.030 204.315 232.501  1.00 20.00           H
ATOM   2586  CG  ASP A 167      41.856 203.177 232.656  1.00 20.00           C
ATOM   2587  OD1 ASP A 167      42.006 203.476 233.861  1.00 20.00           O
ATOM   2588  OD2 ASP A 167      42.729 202.688 231.906  1.00 20.00           O
ATOM   2589  HN  ASP A 167      41.081 201.114 231.356  1.00 20.00           H
ATOM   2590  N   ALA A 168      37.346 203.130 231.919  1.00 20.00           N
ATOM   2591  CA  ALA A 168      36.192 203.556 231.145  1.00 20.00           C
ATOM   2592  C   ALA A 168      36.536 204.841 230.389  1.00 20.00           C
ATOM   2593  O   ALA A 168      37.007 205.809 230.985  1.00 20.00           O
ATOM   2594  HA  ALA A 168      35.968 202.770 230.424  1.00 20.00           H
ATOM   2595  CB  ALA A 168      34.990 203.730 232.074  1.00 20.00           C
ATOM   2596 1HB  ALA A 168      34.833 202.813 232.642  1.00 20.00           H
ATOM   2597 2HB  ALA A 168      35.178 204.555 232.762  1.00 20.00           H
ATOM   2598 3HB  ALA A 168      34.101 203.947 231.482  1.00 20.00           H
ATOM   2599  HN  ALA A 168      37.336 203.408 232.880  1.00 20.00           H
ATOM   2600  N   LEU A 169      36.288 204.810 229.088  1.00 20.00           N
ATOM   2601  CA  LEU A 169      36.639 205.930 228.232  1.00 20.00           C
ATOM   2602  C   LEU A 169      35.623 207.056 228.429  1.00 20.00           C
ATOM   2603  O   LEU A 169      34.417 206.830 228.342  1.00 20.00           O
ATOM   2604  HA  LEU A 169      37.618 206.289 228.549  1.00 20.00           H
ATOM   2605  CB  LEU A 169      36.774 205.471 226.779  1.00 20.00           C
ATOM   2606 1HB  LEU A 169      36.959 206.347 226.157  1.00 20.00           H
ATOM   2607 2HB  LEU A 169      37.655 204.834 226.700  1.00 20.00           H
ATOM   2608  CG  LEU A 169      35.578 204.713 226.200  1.00 20.00           C
ATOM   2609  HG  LEU A 169      34.919 204.436 227.023  1.00 20.00           H
ATOM   2610  CD1 LEU A 169      34.770 205.604 225.254  1.00 20.00           C
ATOM   2611 1HD1 LEU A 169      34.570 206.560 225.738  1.00 20.00           H
ATOM   2612 2HD1 LEU A 169      35.338 205.771 224.339  1.00 20.00           H
ATOM   2613 3HD1 LEU A 169      33.827 205.115 225.011  1.00 20.00           H
ATOM   2614  CD2 LEU A 169      36.025 203.416 225.524  1.00 20.00           C
ATOM   2615 1HD2 LEU A 169      36.897 203.613 224.900  1.00 20.00           H
ATOM   2616 2HD2 LEU A 169      36.283 202.679 226.285  1.00 20.00           H
ATOM   2617 3HD2 LEU A 169      35.215 203.030 224.905  1.00 20.00           H
ATOM   2618  HN  LEU A 169      35.856 204.039 228.620  1.00 20.00           H
ATOM   2619  N   LEU A 170      36.147 208.244 228.692  1.00 20.00           N
ATOM   2620  CA  LEU A 170      35.299 209.391 228.969  1.00 20.00           C
ATOM   2621  C   LEU A 170      35.551 210.471 227.915  1.00 20.00           C
ATOM   2622  O   LEU A 170      34.781 211.424 227.801  1.00 20.00           O
ATOM   2623  HA  LEU A 170      34.264 209.061 228.884  1.00 20.00           H
ATOM   2624  CB  LEU A 170      35.504 209.875 230.406  1.00 20.00           C
ATOM   2625 1HB  LEU A 170      36.572 210.018 230.571  1.00 20.00           H
ATOM   2626 2HB  LEU A 170      35.031 210.851 230.510  1.00 20.00           H
ATOM   2627  CG  LEU A 170      34.964 208.957 231.505  1.00 20.00           C
ATOM   2628  HG  LEU A 170      35.416 207.973 231.381  1.00 20.00           H
ATOM   2629  CD1 LEU A 170      35.365 209.468 232.891  1.00 20.00           C
ATOM   2630 1HD1 LEU A 170      36.452 209.501 232.965  1.00 20.00           H
ATOM   2631 2HD1 LEU A 170      34.960 210.469 233.040  1.00 20.00           H
ATOM   2632 3HD1 LEU A 170      34.969 208.798 233.653  1.00 20.00           H
ATOM   2633  CD2 LEU A 170      33.450 208.779 231.376  1.00 20.00           C
ATOM   2634 1HD2 LEU A 170      32.962 209.749 231.459  1.00 20.00           H
ATOM   2635 2HD2 LEU A 170      33.218 208.337 230.407  1.00 20.00           H
ATOM   2636 3HD2 LEU A 170      33.093 208.123 232.170  1.00 20.00           H
ATOM   2637  HN  LEU A 170      37.129 208.428 228.718  1.00 20.00           H
ATOM   2638  N   GLY A 171      36.632 210.287 227.171  1.00 20.00           N
ATOM   2639  CA  GLY A 171      37.018 211.255 226.159  1.00 20.00           C
ATOM   2640  C   GLY A 171      38.528 211.224 225.918  1.00 20.00           C
ATOM   2641  O   GLY A 171      39.181 210.214 226.177  1.00 20.00           O
ATOM   2642 1HA  GLY A 171      36.493 211.043 225.227  1.00 20.00           H
ATOM   2643 2HA  GLY A 171      36.717 212.255 226.473  1.00 20.00           H
ATOM   2644  HN  GLY A 171      37.237 209.495 227.250  1.00 20.00           H
ATOM   2645  N   GLY A 172      39.040 212.342 225.424  1.00 20.00           N
ATOM   2646  CA  GLY A 172      38.548 213.641 225.849  1.00 20.00           C
ATOM   2647  C   GLY A 172      37.928 213.563 227.245  1.00 20.00           C
ATOM   2648  O   GLY A 172      37.553 214.584 227.820  1.00 20.00           O
ATOM   2649 1HA  GLY A 172      39.366 214.361 225.850  1.00 20.00           H
ATOM   2650 2HA  GLY A 172      37.806 214.004 225.137  1.00 20.00           H
ATOM   2651  HN  GLY A 172      39.776 212.369 224.748  1.00 20.00           H
ATOM   2652  N   SER A 173      37.840 212.342 227.751  1.00 20.00           N
ATOM   2653  CA  SER A 173      37.558 212.135 229.161  1.00 20.00           C
ATOM   2654  C   SER A 173      38.816 211.640 229.879  1.00 20.00           C
ATOM   2655  O   SER A 173      39.665 210.989 229.272  1.00 20.00           O
ATOM   2656  HA  SER A 173      37.259 213.111 229.543  1.00 20.00           H
ATOM   2657  CB  SER A 173      36.412 211.140 229.354  1.00 20.00           C
ATOM   2658 1HB  SER A 173      36.089 210.767 228.382  1.00 20.00           H
ATOM   2659 2HB  SER A 173      36.768 210.281 229.923  1.00 20.00           H
ATOM   2660  OG  SER A 173      35.302 211.728 230.028  1.00 20.00           O
ATOM   2661  HG  SER A 173      34.948 212.497 229.497  1.00 20.00           H
ATOM   2662  HN  SER A 173      37.956 211.505 227.216  1.00 20.00           H
ATOM   2663  N   GLU A 174      38.895 211.968 231.160  1.00 20.00           N
ATOM   2664  CA  GLU A 174      39.886 211.356 232.029  1.00 20.00           C
ATOM   2665  C   GLU A 174      39.455 209.938 232.409  1.00 20.00           C
ATOM   2666  O   GLU A 174      38.465 209.754 233.115  1.00 20.00           O
ATOM   2667  HA  GLU A 174      40.803 211.320 231.442  1.00 20.00           H
ATOM   2668  CB  GLU A 174      40.123 212.209 233.277  1.00 20.00           C
ATOM   2669 1HB  GLU A 174      40.433 213.212 232.983  1.00 20.00           H
ATOM   2670 2HB  GLU A 174      39.230 212.201 233.902  1.00 20.00           H
ATOM   2671  CG  GLU A 174      41.253 211.631 234.131  1.00 20.00           C
ATOM   2672 1HG  GLU A 174      41.062 210.576 234.327  1.00 20.00           H
ATOM   2673 2HG  GLU A 174      42.193 211.688 233.583  1.00 20.00           H
ATOM   2674  CD  GLU A 174      41.381 212.386 235.455  1.00 20.00           C
ATOM   2675  OE1 GLU A 174      42.477 212.305 236.050  1.00 20.00           O
ATOM   2676  OE2 GLU A 174      40.380 213.027 235.842  1.00 20.00           O
ATOM   2677  HN  GLU A 174      38.299 212.637 231.604  1.00 20.00           H
ATOM   2678  N   ILE A 175      40.221 208.971 231.923  1.00 20.00           N
ATOM   2679  CA  ILE A 175      39.826 207.577 232.033  1.00 20.00           C
ATOM   2680  C   ILE A 175      39.575 207.237 233.503  1.00 20.00           C
ATOM   2681  O   ILE A 175      40.308 207.687 234.382  1.00 20.00           O
ATOM   2682  HA  ILE A 175      38.891 207.459 231.486  1.00 20.00           H
ATOM   2683  HB  ILE A 175      40.759 205.670 231.774  1.00 20.00           H
ATOM   2684  CB  ILE A 175      40.861 206.673 231.360  1.00 20.00           C
ATOM   2685  CG1 ILE A 175      42.284 207.146 231.665  1.00 20.00           C
ATOM   2686 1HG1 ILE A 175      42.692 207.664 230.798  1.00 20.00           H
ATOM   2687 2HG1 ILE A 175      42.264 207.863 232.486  1.00 20.00           H
ATOM   2688  CG2 ILE A 175      40.602 206.569 229.856  1.00 20.00           C
ATOM   2689 1HG2 ILE A 175      39.627 206.112 229.685  1.00 20.00           H
ATOM   2690 2HG2 ILE A 175      40.619 207.565 229.414  1.00 20.00           H
ATOM   2691 3HG2 ILE A 175      41.376 205.954 229.396  1.00 20.00           H
ATOM   2692  CD1 ILE A 175      43.186 205.966 232.033  1.00 20.00           C
ATOM   2693 1HD1 ILE A 175      42.980 205.657 233.058  1.00 20.00           H
ATOM   2694 2HD1 ILE A 175      42.991 205.135 231.356  1.00 20.00           H
ATOM   2695 3HD1 ILE A 175      44.230 206.267 231.948  1.00 20.00           H
ATOM   2696  HN  ILE A 175      41.095 209.128 231.463  1.00 20.00           H
ATOM   2697  N   TRP A 176      38.537 206.444 233.724  1.00 20.00           N
ATOM   2698  CA  TRP A 176      38.049 206.209 235.073  1.00 20.00           C
ATOM   2699  C   TRP A 176      38.702 204.929 235.596  1.00 20.00           C
ATOM   2700  O   TRP A 176      38.597 203.874 234.972  1.00 20.00           O
ATOM   2701  HA  TRP A 176      38.347 207.058 235.688  1.00 20.00           H
ATOM   2702  CB  TRP A 176      36.520 206.154 235.101  1.00 20.00           C
ATOM   2703 1HB  TRP A 176      36.127 206.877 234.385  1.00 20.00           H
ATOM   2704 2HB  TRP A 176      36.196 205.168 234.768  1.00 20.00           H
ATOM   2705  CG  TRP A 176      35.912 206.438 236.476  1.00 20.00           C
ATOM   2706  CD1 TRP A 176      35.391 205.561 237.345  1.00 20.00           C
ATOM   2707  HD1 TRP A 176      35.333 204.487 237.171  1.00 20.00           H
ATOM   2708  CD2 TRP A 176      35.783 207.729 237.109  1.00 20.00           C
ATOM   2709  NE1 TRP A 176      34.937 206.189 238.487  1.00 20.00           N
ATOM   2710  HE1 TRP A 176      34.510 205.747 239.275  1.00 20.00           H
ATOM   2711  CE2 TRP A 176      35.183 207.549 238.339  1.00 20.00           C
ATOM   2712  HE3 TRP A 176      36.635 209.174 235.691  1.00 20.00           H
ATOM   2713  CE3 TRP A 176      36.160 209.006 236.657  1.00 20.00           C
ATOM   2714  HZ2 TRP A 176      34.432 208.435 240.185  1.00 20.00           H
ATOM   2715  CZ2 TRP A 176      34.907 208.603 239.218  1.00 20.00           C
ATOM   2716  HZ3 TRP A 176      36.150 211.060 237.247  1.00 20.00           H
ATOM   2717  CZ3 TRP A 176      35.878 210.048 237.548  1.00 20.00           C
ATOM   2718  HH2 TRP A 176      35.088 210.749 239.426  1.00 20.00           H
ATOM   2719  CH2 TRP A 176      35.274 209.884 238.789  1.00 20.00           C
ATOM   2720  HN  TRP A 176      38.033 205.968 233.004  1.00 20.00           H
ATOM   2721  N   ARG A 177      39.363 205.063 236.736  1.00 20.00           N
ATOM   2722  CA  ARG A 177      40.262 204.023 237.208  1.00 20.00           C
ATOM   2723  C   ARG A 177      39.704 203.374 238.476  1.00 20.00           C
ATOM   2724  O   ARG A 177      40.332 202.486 239.051  1.00 20.00           O
ATOM   2725  HA  ARG A 177      40.311 203.306 236.389  1.00 20.00           H
ATOM   2726  CB  ARG A 177      41.653 204.589 237.502  1.00 20.00           C
ATOM   2727 1HB  ARG A 177      41.655 205.068 238.481  1.00 20.00           H
ATOM   2728 2HB  ARG A 177      42.379 203.777 237.543  1.00 20.00           H
ATOM   2729  CG  ARG A 177      42.071 205.600 236.433  1.00 20.00           C
ATOM   2730 1HG  ARG A 177      41.836 205.207 235.444  1.00 20.00           H
ATOM   2731 2HG  ARG A 177      41.500 206.520 236.554  1.00 20.00           H
ATOM   2732  CD  ARG A 177      43.567 205.907 236.523  1.00 20.00           C
ATOM   2733 1HD  ARG A 177      44.138 204.978 236.522  1.00 20.00           H
ATOM   2734 2HD  ARG A 177      43.884 206.476 235.649  1.00 20.00           H
ATOM   2735  HE  ARG A 177      43.083 206.914 238.348  1.00 20.00           H
ATOM   2736  NE  ARG A 177      43.853 206.674 237.756  1.00 20.00           N
ATOM   2737  CZ  ARG A 177      45.079 207.066 238.130  1.00 20.00           C
ATOM   2738  NH1 ARG A 177      46.147 206.771 237.376  1.00 20.00           N
ATOM   2739 1HH1 ARG A 177      46.032 206.255 236.527  1.00 20.00           H
ATOM   2740 2HH1 ARG A 177      47.058 207.067 237.662  1.00 20.00           H
ATOM   2741  NH2 ARG A 177      45.220 207.757 239.269  1.00 20.00           N
ATOM   2742 1HH2 ARG A 177      46.128 208.057 239.562  1.00 20.00           H
ATOM   2743 2HH2 ARG A 177      44.418 207.973 239.826  1.00 20.00           H
ATOM   2744  HN  ARG A 177      39.293 205.863 237.333  1.00 20.00           H
ATOM   2745  N   ASP A 178      38.531 203.843 238.875  1.00 20.00           N
ATOM   2746  CA  ASP A 178      37.930 203.394 240.120  1.00 20.00           C
ATOM   2747  C   ASP A 178      37.002 202.211 239.836  1.00 20.00           C
ATOM   2748  O   ASP A 178      35.900 202.139 240.377  1.00 20.00           O
ATOM   2749  HA  ASP A 178      38.768 203.122 240.761  1.00 20.00           H
ATOM   2750  CB  ASP A 178      37.097 204.506 240.761  1.00 20.00           C
ATOM   2751 1HB  ASP A 178      36.178 204.650 240.193  1.00 20.00           H
ATOM   2752 2HB  ASP A 178      36.805 204.211 241.769  1.00 20.00           H
ATOM   2753  CG  ASP A 178      37.881 205.818 240.814  1.00 20.00           C
ATOM   2754  OD1 ASP A 178      37.900 206.510 239.774  1.00 20.00           O
ATOM   2755  OD2 ASP A 178      38.444 206.099 241.894  1.00 20.00           O
ATOM   2756  HN  ASP A 178      37.994 204.515 238.365  1.00 20.00           H
ATOM   2757  N   ILE A 179      37.482 201.314 238.987  1.00 20.00           N
ATOM   2758  CA  ILE A 179      36.736 200.107 238.673  1.00 20.00           C
ATOM   2759  C   ILE A 179      37.712 198.941 238.499  1.00 20.00           C
ATOM   2760  O   ILE A 179      38.791 199.109 237.934  1.00 20.00           O
ATOM   2761  HA  ILE A 179      36.090 199.892 239.524  1.00 20.00           H
ATOM   2762  HB  ILE A 179      35.343 201.305 237.579  1.00 20.00           H
ATOM   2763  CB  ILE A 179      35.830 200.337 237.462  1.00 20.00           C
ATOM   2764  CG1 ILE A 179      34.726 199.281 237.395  1.00 20.00           C
ATOM   2765 1HG1 ILE A 179      35.142 198.336 237.044  1.00 20.00           H
ATOM   2766 2HG1 ILE A 179      34.328 199.102 238.394  1.00 20.00           H
ATOM   2767  CG2 ILE A 179      36.647 200.396 236.169  1.00 20.00           C
ATOM   2768 1HG2 ILE A 179      37.521 201.030 236.320  1.00 20.00           H
ATOM   2769 2HG2 ILE A 179      36.970 199.391 235.898  1.00 20.00           H
ATOM   2770 3HG2 ILE A 179      36.032 200.808 235.370  1.00 20.00           H
ATOM   2771  CD1 ILE A 179      33.597 199.725 236.462  1.00 20.00           C
ATOM   2772 1HD1 ILE A 179      32.882 198.912 236.344  1.00 20.00           H
ATOM   2773 2HD1 ILE A 179      33.094 200.593 236.889  1.00 20.00           H
ATOM   2774 3HD1 ILE A 179      34.013 199.988 235.489  1.00 20.00           H
ATOM   2775  HN  ILE A 179      38.362 201.401 238.519  1.00 20.00           H
ATOM   2776  N   ASP A 180      37.296 197.785 238.995  1.00 20.00           N
ATOM   2777  CA  ASP A 180      38.091 196.578 238.845  1.00 20.00           C
ATOM   2778  C   ASP A 180      37.176 195.355 238.939  1.00 20.00           C
ATOM   2779  O   ASP A 180      36.754 194.973 240.030  1.00 20.00           O
ATOM   2780  HA  ASP A 180      38.567 196.667 237.868  1.00 20.00           H
ATOM   2781  CB  ASP A 180      39.141 196.468 239.951  1.00 20.00           C
ATOM   2782 1HB  ASP A 180      39.487 197.464 240.230  1.00 20.00           H
ATOM   2783 2HB  ASP A 180      38.693 196.027 240.841  1.00 20.00           H
ATOM   2784  CG  ASP A 180      40.330 195.619 239.497  1.00 20.00           C
ATOM   2785  OD1 ASP A 180      40.070 194.533 238.935  1.00 20.00           O
ATOM   2786  OD2 ASP A 180      41.472 196.075 239.722  1.00 20.00           O
ATOM   2787  HN  ASP A 180      36.436 197.666 239.490  1.00 20.00           H
ATOM   2788  N   PHE A 181      36.895 194.775 237.782  1.00 20.00           N
ATOM   2789  CA  PHE A 181      35.881 193.738 237.690  1.00 20.00           C
ATOM   2790  C   PHE A 181      36.442 192.382 238.123  1.00 20.00           C
ATOM   2791  O   PHE A 181      35.705 191.402 238.216  1.00 20.00           O
ATOM   2792  HA  PHE A 181      35.067 194.022 238.358  1.00 20.00           H
ATOM   2793  CB  PHE A 181      35.455 193.656 236.223  1.00 20.00           C
ATOM   2794 1HB  PHE A 181      36.344 193.705 235.594  1.00 20.00           H
ATOM   2795 2HB  PHE A 181      34.991 192.687 236.044  1.00 20.00           H
ATOM   2796  CG  PHE A 181      34.484 194.758 235.794  1.00 20.00           C
ATOM   2797  CD1 PHE A 181      34.962 195.957 235.365  1.00 20.00           C
ATOM   2798  HD1 PHE A 181      36.037 196.132 235.326  1.00 20.00           H
ATOM   2799  HD2 PHE A 181      32.760 193.578 236.188  1.00 20.00           H
ATOM   2800  CD2 PHE A 181      33.143 194.539 235.843  1.00 20.00           C
ATOM   2801  CE1 PHE A 181      34.061 196.979 234.967  1.00 20.00           C
ATOM   2802  HE1 PHE A 181      34.444 197.940 234.623  1.00 20.00           H
ATOM   2803  CE2 PHE A 181      32.241 195.562 235.445  1.00 20.00           C
ATOM   2804  HE2 PHE A 181      31.166 195.386 235.484  1.00 20.00           H
ATOM   2805  CZ  PHE A 181      32.720 196.760 235.016  1.00 20.00           C
ATOM   2806  HZ  PHE A 181      32.028 197.545 234.710  1.00 20.00           H
ATOM   2807  HN  PHE A 181      37.346 195.002 236.918  1.00 20.00           H
ATOM   2808  N   ALA A 182      37.743 192.369 238.375  1.00 20.00           N
ATOM   2809  CA  ALA A 182      38.450 191.120 238.600  1.00 20.00           C
ATOM   2810  C   ALA A 182      39.322 191.250 239.850  1.00 20.00           C
ATOM   2811  O   ALA A 182      39.968 190.288 240.264  1.00 20.00           O
ATOM   2812  HA  ALA A 182      37.704 190.342 238.767  1.00 20.00           H
ATOM   2813  CB  ALA A 182      39.265 190.763 237.355  1.00 20.00           C
ATOM   2814 1HB  ALA A 182      39.796 191.647 237.003  1.00 20.00           H
ATOM   2815 2HB  ALA A 182      39.983 189.982 237.603  1.00 20.00           H
ATOM   2816 3HB  ALA A 182      38.595 190.405 236.573  1.00 20.00           H
ATOM   2817  HN  ALA A 182      38.311 193.191 238.427  1.00 20.00           H
ATOM   2818  N   HIS A 183      39.312 192.447 240.418  1.00 20.00           N
ATOM   2819  CA  HIS A 183      40.135 192.731 241.581  1.00 20.00           C
ATOM   2820  C   HIS A 183      39.350 193.601 242.565  1.00 20.00           C
ATOM   2821  O   HIS A 183      38.289 194.123 242.228  1.00 20.00           O
ATOM   2822  HA  HIS A 183      40.353 191.772 242.051  1.00 20.00           H
ATOM   2823  CB  HIS A 183      41.466 193.359 241.165  1.00 20.00           C
ATOM   2824 1HB  HIS A 183      41.275 194.346 240.744  1.00 20.00           H
ATOM   2825 2HB  HIS A 183      42.081 193.506 242.054  1.00 20.00           H
ATOM   2826  CG  HIS A 183      42.244 192.542 240.162  1.00 20.00           C
ATOM   2827  ND1 HIS A 183      42.087 192.686 238.794  1.00 20.00           N
ATOM   2828  HD1 HIS A 183      41.464 193.323 238.341  1.00 20.00           H
ATOM   2829  CD2 HIS A 183      43.187 191.573 240.341  1.00 20.00           C
ATOM   2830  HD2 HIS A 183      43.553 191.209 241.301  1.00 20.00           H
ATOM   2831  CE1 HIS A 183      42.902 191.836 238.188  1.00 20.00           C
ATOM   2832  HE1 HIS A 183      43.010 191.710 237.110  1.00 20.00           H
ATOM   2833  NE2 HIS A 183      43.583 191.146 239.148  1.00 20.00           N
ATOM   2834  HN  HIS A 183      38.757 193.214 240.096  1.00 20.00           H
ATOM   2835  N   GLU A 184      39.903 193.730 243.763  1.00 20.00           N
ATOM   2836  CA  GLU A 184      39.381 194.681 244.729  1.00 20.00           C
ATOM   2837  C   GLU A 184      37.886 194.444 244.954  1.00 20.00           C
ATOM   2838  O   GLU A 184      37.114 195.394 245.067  1.00 20.00           O
ATOM   2839  HA  GLU A 184      39.929 194.487 245.651  1.00 20.00           H
ATOM   2840  CB  GLU A 184      39.646 196.119 244.280  1.00 20.00           C
ATOM   2841 1HB  GLU A 184      39.049 196.344 243.396  1.00 20.00           H
ATOM   2842 2HB  GLU A 184      39.463 196.803 245.110  1.00 20.00           H
ATOM   2843  CG  GLU A 184      41.112 196.309 243.883  1.00 20.00           C
ATOM   2844 1HG  GLU A 184      41.756 195.821 244.614  1.00 20.00           H
ATOM   2845 2HG  GLU A 184      41.297 195.827 242.923  1.00 20.00           H
ATOM   2846  CD  GLU A 184      41.468 197.794 243.791  1.00 20.00           C
ATOM   2847  OE1 GLU A 184      41.281 198.486 244.815  1.00 20.00           O
ATOM   2848  OE2 GLU A 184      41.918 198.203 242.700  1.00 20.00           O
ATOM   2849  HN  GLU A 184      40.691 193.199 244.075  1.00 20.00           H
ATOM   2850  N   ALA A 185      37.524 193.170 245.012  1.00 20.00           N
ATOM   2851  CA  ALA A 185      36.129 192.796 245.170  1.00 20.00           C
ATOM   2852  C   ALA A 185      36.030 191.280 245.351  1.00 20.00           C
ATOM   2853  O   ALA A 185      36.998 190.558 245.114  1.00 20.00           O
ATOM   2854  HA  ALA A 185      35.754 193.285 246.069  1.00 20.00           H
ATOM   2855  CB  ALA A 185      35.327 193.293 243.966  1.00 20.00           C
ATOM   2856 1HB  ALA A 185      35.862 194.113 243.487  1.00 20.00           H
ATOM   2857 2HB  ALA A 185      35.199 192.478 243.254  1.00 20.00           H
ATOM   2858 3HB  ALA A 185      34.350 193.642 244.299  1.00 20.00           H
ATOM   2859  HN  ALA A 185      38.164 192.404 244.953  1.00 20.00           H
ATOM   2860  N   PRO A 186      34.864 190.771 245.772  1.00 20.00           N
ATOM   2861  CA  PRO A 186      34.750 189.362 246.156  1.00 20.00           C
ATOM   2862  C   PRO A 186      34.887 188.427 244.965  1.00 20.00           C
ATOM   2863  O   PRO A 186      35.311 187.282 245.115  1.00 20.00           O
ATOM   2864  HA  PRO A 186      35.564 189.087 246.827  1.00 20.00           H
ATOM   2865  CB  PRO A 186      33.362 189.270 246.792  1.00 20.00           C
ATOM   2866 1HB  PRO A 186      32.904 188.297 246.618  1.00 20.00           H
ATOM   2867 2HB  PRO A 186      33.406 189.412 247.872  1.00 20.00           H
ATOM   2868  CG  PRO A 186      32.591 190.372 246.123  1.00 20.00           C
ATOM   2869 1HG  PRO A 186      32.172 190.038 245.173  1.00 20.00           H
ATOM   2870 2HG  PRO A 186      31.755 190.700 246.741  1.00 20.00           H
ATOM   2871  CD  PRO A 186      33.581 191.481 245.918  1.00 20.00           C
ATOM   2872 1HD  PRO A 186      33.345 192.070 245.032  1.00 20.00           H
ATOM   2873 2HD  PRO A 186      33.595 192.168 246.764  1.00 20.00           H
ATOM   2874  N   ALA A 187      34.521 188.945 243.801  1.00 20.00           N
ATOM   2875  CA  ALA A 187      34.519 188.141 242.591  1.00 20.00           C
ATOM   2876  C   ALA A 187      35.959 187.778 242.223  1.00 20.00           C
ATOM   2877  O   ALA A 187      36.189 186.922 241.370  1.00 20.00           O
ATOM   2878  HA  ALA A 187      33.965 187.226 242.802  1.00 20.00           H
ATOM   2879  CB  ALA A 187      33.807 188.904 241.473  1.00 20.00           C
ATOM   2880 1HB  ALA A 187      32.779 189.111 241.772  1.00 20.00           H
ATOM   2881 2HB  ALA A 187      34.327 189.842 241.284  1.00 20.00           H
ATOM   2882 3HB  ALA A 187      33.805 188.300 240.565  1.00 20.00           H
ATOM   2883  HN  ALA A 187      34.231 189.894 243.679  1.00 20.00           H
ATOM   2884  N   PHE A 188      36.892 188.447 242.885  1.00 20.00           N
ATOM   2885  CA  PHE A 188      38.304 188.201 242.642  1.00 20.00           C
ATOM   2886  C   PHE A 188      38.574 186.708 242.445  1.00 20.00           C
ATOM   2887  O   PHE A 188      39.026 186.291 241.379  1.00 20.00           O
ATOM   2888  HA  PHE A 188      38.574 188.741 241.735  1.00 20.00           H
ATOM   2889  CB  PHE A 188      39.061 188.685 243.880  1.00 20.00           C
ATOM   2890 1HB  PHE A 188      38.966 189.769 243.951  1.00 20.00           H
ATOM   2891 2HB  PHE A 188      38.592 188.264 244.769  1.00 20.00           H
ATOM   2892  CG  PHE A 188      40.547 188.318 243.883  1.00 20.00           C
ATOM   2893  CD1 PHE A 188      41.368 188.795 242.910  1.00 20.00           C
ATOM   2894  HD1 PHE A 188      40.967 189.439 242.127  1.00 20.00           H
ATOM   2895  HD2 PHE A 188      40.388 187.131 245.640  1.00 20.00           H
ATOM   2896  CD2 PHE A 188      41.046 187.514 244.860  1.00 20.00           C
ATOM   2897  CE1 PHE A 188      42.746 188.454 242.913  1.00 20.00           C
ATOM   2898  HE1 PHE A 188      43.404 188.836 242.132  1.00 20.00           H
ATOM   2899  CE2 PHE A 188      42.425 187.173 244.863  1.00 20.00           C
ATOM   2900  HE2 PHE A 188      42.825 186.529 245.646  1.00 20.00           H
ATOM   2901  CZ  PHE A 188      43.245 187.650 243.890  1.00 20.00           C
ATOM   2902  HZ  PHE A 188      44.303 187.388 243.892  1.00 20.00           H
ATOM   2903  HN  PHE A 188      36.697 189.144 243.575  1.00 20.00           H
ATOM   2904  N   LEU A 189      38.286 185.944 243.488  1.00 20.00           N
ATOM   2905  CA  LEU A 189      38.718 184.558 243.542  1.00 20.00           C
ATOM   2906  C   LEU A 189      37.961 183.750 242.486  1.00 20.00           C
ATOM   2907  O   LEU A 189      38.534 182.875 241.840  1.00 20.00           O
ATOM   2908  HA  LEU A 189      39.780 184.536 243.297  1.00 20.00           H
ATOM   2909  CB  LEU A 189      38.570 184.005 244.962  1.00 20.00           C
ATOM   2910 1HB  LEU A 189      37.604 184.323 245.355  1.00 20.00           H
ATOM   2911 2HB  LEU A 189      38.549 182.917 244.906  1.00 20.00           H
ATOM   2912  CG  LEU A 189      39.655 184.417 245.958  1.00 20.00           C
ATOM   2913  HG  LEU A 189      39.784 185.498 245.896  1.00 20.00           H
ATOM   2914  CD1 LEU A 189      39.233 184.094 247.393  1.00 20.00           C
ATOM   2915 1HD1 LEU A 189      38.317 184.633 247.632  1.00 20.00           H
ATOM   2916 2HD1 LEU A 189      39.060 183.022 247.488  1.00 20.00           H
ATOM   2917 3HD1 LEU A 189      40.023 184.397 248.081  1.00 20.00           H
ATOM   2918  CD2 LEU A 189      41.000 183.780 245.599  1.00 20.00           C
ATOM   2919 1HD2 LEU A 189      40.903 182.695 245.616  1.00 20.00           H
ATOM   2920 2HD2 LEU A 189      41.300 184.103 244.602  1.00 20.00           H
ATOM   2921 3HD2 LEU A 189      41.753 184.089 246.323  1.00 20.00           H
ATOM   2922  HN  LEU A 189      37.769 186.257 244.285  1.00 20.00           H
ATOM   2923  N   PRO A 190      36.664 184.028 242.292  1.00 20.00           N
ATOM   2924  CA  PRO A 190      35.881 183.308 241.285  1.00 20.00           C
ATOM   2925  C   PRO A 190      36.310 183.651 239.868  1.00 20.00           C
ATOM   2926  O   PRO A 190      36.287 182.796 238.984  1.00 20.00           O
ATOM   2927  HA  PRO A 190      36.043 182.235 241.379  1.00 20.00           H
ATOM   2928  CB  PRO A 190      34.442 183.746 241.564  1.00 20.00           C
ATOM   2929 1HB  PRO A 190      33.850 183.785 240.650  1.00 20.00           H
ATOM   2930 2HB  PRO A 190      33.937 183.057 242.241  1.00 20.00           H
ATOM   2931  CG  PRO A 190      34.597 185.108 242.179  1.00 20.00           C
ATOM   2932 1HG  PRO A 190      34.678 185.879 241.413  1.00 20.00           H
ATOM   2933 2HG  PRO A 190      33.736 185.362 242.797  1.00 20.00           H
ATOM   2934  CD  PRO A 190      35.850 185.030 243.002  1.00 20.00           C
ATOM   2935 1HD  PRO A 190      36.355 185.994 243.056  1.00 20.00           H
ATOM   2936 2HD  PRO A 190      35.638 184.723 244.027  1.00 20.00           H
ATOM   2937  N   TRP A 191      36.694 184.907 239.687  1.00 20.00           N
ATOM   2938  CA  TRP A 191      37.057 185.396 238.368  1.00 20.00           C
ATOM   2939  C   TRP A 191      38.315 184.650 237.918  1.00 20.00           C
ATOM   2940  O   TRP A 191      38.360 184.113 236.812  1.00 20.00           O
ATOM   2941  HA  TRP A 191      36.232 185.176 237.692  1.00 20.00           H
ATOM   2942  CB  TRP A 191      37.234 186.915 238.376  1.00 20.00           C
ATOM   2943 1HB  TRP A 191      36.387 187.367 238.893  1.00 20.00           H
ATOM   2944 2HB  TRP A 191      38.127 187.164 238.950  1.00 20.00           H
ATOM   2945  CG  TRP A 191      37.352 187.536 236.982  1.00 20.00           C
ATOM   2946  CD1 TRP A 191      36.407 188.181 236.284  1.00 20.00           C
ATOM   2947  HD1 TRP A 191      35.391 188.351 236.639  1.00 20.00           H
ATOM   2948  CD2 TRP A 191      38.524 187.544 236.141  1.00 20.00           C
ATOM   2949  NE1 TRP A 191      36.883 188.602 235.059  1.00 20.00           N
ATOM   2950  HE1 TRP A 191      36.368 189.103 234.364  1.00 20.00           H
ATOM   2951  CE2 TRP A 191      38.212 188.202 234.969  1.00 20.00           C
ATOM   2952  HE3 TRP A 191      40.078 186.488 237.279  1.00 20.00           H
ATOM   2953  CE3 TRP A 191      39.807 187.012 236.363  1.00 20.00           C
ATOM   2954  HZ2 TRP A 191      38.856 188.914 233.011  1.00 20.00           H
ATOM   2955  CZ2 TRP A 191      39.128 188.390 233.928  1.00 20.00           C
ATOM   2956  HZ3 TRP A 191      41.720 186.815 235.432  1.00 20.00           H
ATOM   2957  CZ3 TRP A 191      40.711 187.208 235.312  1.00 20.00           C
ATOM   2958  HH2 TRP A 191      41.173 187.980 233.354  1.00 20.00           H
ATOM   2959  CH2 TRP A 191      40.412 187.868 234.126  1.00 20.00           C
ATOM   2960  HN  TRP A 191      36.758 185.583 240.421  1.00 20.00           H
ATOM   2961  N   HIS A 192      39.306 184.641 238.797  1.00 20.00           N
ATOM   2962  CA  HIS A 192      40.602 184.079 238.459  1.00 20.00           C
ATOM   2963  C   HIS A 192      40.487 182.558 238.340  1.00 20.00           C
ATOM   2964  O   HIS A 192      41.223 181.933 237.579  1.00 20.00           O
ATOM   2965  HA  HIS A 192      40.878 184.491 237.488  1.00 20.00           H
ATOM   2966  CB  HIS A 192      41.665 184.516 239.470  1.00 20.00           C
ATOM   2967 1HB  HIS A 192      41.289 184.336 240.477  1.00 20.00           H
ATOM   2968 2HB  HIS A 192      42.550 183.892 239.343  1.00 20.00           H
ATOM   2969  CG  HIS A 192      42.067 185.966 239.350  1.00 20.00           C
ATOM   2970  ND1 HIS A 192      41.245 187.007 239.745  1.00 20.00           N
ATOM   2971  HD1 HIS A 192      40.331 186.914 240.139  1.00 20.00           H
ATOM   2972  CD2 HIS A 192      43.211 186.538 238.875  1.00 20.00           C
ATOM   2973  HD2 HIS A 192      44.075 186.003 238.481  1.00 20.00           H
ATOM   2974  CE1 HIS A 192      41.876 188.149 239.514  1.00 20.00           C
ATOM   2975  HE1 HIS A 192      41.490 189.148 239.720  1.00 20.00           H
ATOM   2976  NE2 HIS A 192      43.094 187.856 238.975  1.00 20.00           N
ATOM   2977  HN  HIS A 192      39.234 185.009 239.725  1.00 20.00           H
ATOM   2978  N   ARG A 193      39.556 182.006 239.105  1.00 20.00           N
ATOM   2979  CA  ARG A 193      39.286 180.580 239.043  1.00 20.00           C
ATOM   2980  C   ARG A 193      38.829 180.187 237.636  1.00 20.00           C
ATOM   2981  O   ARG A 193      39.328 179.218 237.066  1.00 20.00           O
ATOM   2982  HA  ARG A 193      40.234 180.105 239.294  1.00 20.00           H
ATOM   2983  CB  ARG A 193      38.208 180.179 240.052  1.00 20.00           C
ATOM   2984 1HB  ARG A 193      38.633 180.158 241.055  1.00 20.00           H
ATOM   2985 2HB  ARG A 193      37.414 180.926 240.058  1.00 20.00           H
ATOM   2986  CG  ARG A 193      37.622 178.807 239.712  1.00 20.00           C
ATOM   2987 1HG  ARG A 193      36.986 178.887 238.830  1.00 20.00           H
ATOM   2988 2HG  ARG A 193      38.427 178.115 239.463  1.00 20.00           H
ATOM   2989  CD  ARG A 193      36.810 178.252 240.884  1.00 20.00           C
ATOM   2990 1HD  ARG A 193      36.134 179.018 241.264  1.00 20.00           H
ATOM   2991 2HD  ARG A 193      36.192 177.420 240.548  1.00 20.00           H
ATOM   2992  HE  ARG A 193      38.647 178.175 241.979  1.00 20.00           H
ATOM   2993  NE  ARG A 193      37.719 177.802 241.962  1.00 20.00           N
ATOM   2994  CZ  ARG A 193      37.377 176.927 242.917  1.00 20.00           C
ATOM   2995  NH1 ARG A 193      36.147 176.396 242.944  1.00 20.00           N
ATOM   2996 1HH1 ARG A 193      35.476 176.652 242.247  1.00 20.00           H
ATOM   2997 2HH1 ARG A 193      35.900 175.743 243.660  1.00 20.00           H
ATOM   2998  NH2 ARG A 193      38.283 176.591 243.845  1.00 20.00           N
ATOM   2999 1HH2 ARG A 193      38.044 175.939 244.565  1.00 20.00           H
ATOM   3000 2HH2 ARG A 193      39.199 176.992 243.818  1.00 20.00           H
ATOM   3001  HN  ARG A 193      38.994 182.514 239.757  1.00 20.00           H
ATOM   3002  N   LEU A 194      37.886 180.960 237.118  1.00 20.00           N
ATOM   3003  CA  LEU A 194      37.335 180.687 235.801  1.00 20.00           C
ATOM   3004  C   LEU A 194      38.405 180.952 234.740  1.00 20.00           C
ATOM   3005  O   LEU A 194      38.502 180.222 233.755  1.00 20.00           O
ATOM   3006  HA  LEU A 194      37.072 179.630 235.770  1.00 20.00           H
ATOM   3007  CB  LEU A 194      36.046 181.482 235.585  1.00 20.00           C
ATOM   3008 1HB  LEU A 194      35.325 181.181 236.345  1.00 20.00           H
ATOM   3009 2HB  LEU A 194      36.261 182.537 235.750  1.00 20.00           H
ATOM   3010  CG  LEU A 194      35.388 181.333 234.211  1.00 20.00           C
ATOM   3011  HG  LEU A 194      34.418 181.828 234.242  1.00 20.00           H
ATOM   3012  CD1 LEU A 194      36.216 182.028 233.129  1.00 20.00           C
ATOM   3013 1HD1 LEU A 194      35.550 182.466 232.386  1.00 20.00           H
ATOM   3014 2HD1 LEU A 194      36.821 182.813 233.582  1.00 20.00           H
ATOM   3015 3HD1 LEU A 194      36.869 181.299 232.647  1.00 20.00           H
ATOM   3016  CD2 LEU A 194      35.134 179.860 233.882  1.00 20.00           C
ATOM   3017 1HD2 LEU A 194      34.639 179.380 234.726  1.00 20.00           H
ATOM   3018 2HD2 LEU A 194      34.499 179.790 232.999  1.00 20.00           H
ATOM   3019 3HD2 LEU A 194      36.084 179.363 233.687  1.00 20.00           H
ATOM   3020  HN  LEU A 194      37.500 181.758 237.580  1.00 20.00           H
ATOM   3021  N   PHE A 195      39.183 181.998 234.978  1.00 20.00           N
ATOM   3022  CA  PHE A 195      40.288 182.325 234.093  1.00 20.00           C
ATOM   3023  C   PHE A 195      41.202 181.115 233.887  1.00 20.00           C
ATOM   3024  O   PHE A 195      41.545 180.778 232.755  1.00 20.00           O
ATOM   3025  HA  PHE A 195      39.860 182.622 233.136  1.00 20.00           H
ATOM   3026  CB  PHE A 195      41.087 183.442 234.769  1.00 20.00           C
ATOM   3027 1HB  PHE A 195      40.396 184.103 235.292  1.00 20.00           H
ATOM   3028 2HB  PHE A 195      41.740 183.002 235.523  1.00 20.00           H
ATOM   3029  CG  PHE A 195      41.934 184.273 233.804  1.00 20.00           C
ATOM   3030  CD1 PHE A 195      41.529 184.442 232.516  1.00 20.00           C
ATOM   3031  HD1 PHE A 195      40.601 183.984 232.172  1.00 20.00           H
ATOM   3032  HD2 PHE A 195      43.415 184.709 235.265  1.00 20.00           H
ATOM   3033  CD2 PHE A 195      43.091 184.844 234.233  1.00 20.00           C
ATOM   3034  CE1 PHE A 195      42.315 185.214 231.620  1.00 20.00           C
ATOM   3035  HE1 PHE A 195      41.991 185.348 230.588  1.00 20.00           H
ATOM   3036  CE2 PHE A 195      43.877 185.616 233.337  1.00 20.00           C
ATOM   3037  HE2 PHE A 195      44.805 186.073 233.681  1.00 20.00           H
ATOM   3038  CZ  PHE A 195      43.472 185.784 232.050  1.00 20.00           C
ATOM   3039  HZ  PHE A 195      44.076 186.377 231.362  1.00 20.00           H
ATOM   3040  HN  PHE A 195      39.067 182.615 235.756  1.00 20.00           H
ATOM   3041  N   LEU A 196      41.568 180.494 234.998  1.00 20.00           N
ATOM   3042  CA  LEU A 196      42.482 179.365 234.958  1.00 20.00           C
ATOM   3043  C   LEU A 196      41.799 178.185 234.264  1.00 20.00           C
ATOM   3044  O   LEU A 196      42.425 177.474 233.480  1.00 20.00           O
ATOM   3045  HA  LEU A 196      43.345 179.664 234.362  1.00 20.00           H
ATOM   3046  CB  LEU A 196      42.994 179.040 236.363  1.00 20.00           C
ATOM   3047 1HB  LEU A 196      42.139 178.787 236.990  1.00 20.00           H
ATOM   3048 2HB  LEU A 196      43.619 178.149 236.303  1.00 20.00           H
ATOM   3049  CG  LEU A 196      43.793 180.144 237.058  1.00 20.00           C
ATOM   3050  HG  LEU A 196      43.309 181.098 236.850  1.00 20.00           H
ATOM   3051  CD1 LEU A 196      43.785 179.954 238.576  1.00 20.00           C
ATOM   3052 1HD1 LEU A 196      42.758 179.983 238.940  1.00 20.00           H
ATOM   3053 2HD1 LEU A 196      44.230 178.990 238.824  1.00 20.00           H
ATOM   3054 3HD1 LEU A 196      44.360 180.752 239.045  1.00 20.00           H
ATOM   3055  CD2 LEU A 196      45.215 180.227 236.499  1.00 20.00           C
ATOM   3056 1HD2 LEU A 196      45.723 179.276 236.656  1.00 20.00           H
ATOM   3057 2HD2 LEU A 196      45.173 180.445 235.431  1.00 20.00           H
ATOM   3058 3HD2 LEU A 196      45.761 181.020 237.010  1.00 20.00           H
ATOM   3059  HN  LEU A 196      41.253 180.750 235.912  1.00 20.00           H
ATOM   3060  N   LEU A 197      40.523 178.014 234.577  1.00 20.00           N
ATOM   3061  CA  LEU A 197      39.760 176.904 234.031  1.00 20.00           C
ATOM   3062  C   LEU A 197      39.748 177.002 232.504  1.00 20.00           C
ATOM   3063  O   LEU A 197      39.940 176.003 231.813  1.00 20.00           O
ATOM   3064  HA  LEU A 197      40.273 175.985 234.314  1.00 20.00           H
ATOM   3065  CB  LEU A 197      38.365 176.854 234.656  1.00 20.00           C
ATOM   3066 1HB  LEU A 197      37.825 177.755 234.363  1.00 20.00           H
ATOM   3067 2HB  LEU A 197      37.827 176.008 234.229  1.00 20.00           H
ATOM   3068  CG  LEU A 197      38.316 176.737 236.180  1.00 20.00           C
ATOM   3069  HG  LEU A 197      38.202 177.738 236.596  1.00 20.00           H
ATOM   3070  CD1 LEU A 197      37.102 175.921 236.629  1.00 20.00           C
ATOM   3071 1HD1 LEU A 197      36.189 176.408 236.286  1.00 20.00           H
ATOM   3072 2HD1 LEU A 197      37.161 174.919 236.203  1.00 20.00           H
ATOM   3073 3HD1 LEU A 197      37.092 175.853 237.717  1.00 20.00           H
ATOM   3074  CD2 LEU A 197      39.625 176.166 236.729  1.00 20.00           C
ATOM   3075 1HD2 LEU A 197      39.794 175.176 236.307  1.00 20.00           H
ATOM   3076 2HD2 LEU A 197      40.451 176.823 236.455  1.00 20.00           H
ATOM   3077 3HD2 LEU A 197      39.563 176.094 237.814  1.00 20.00           H
ATOM   3078  HN  LEU A 197      40.012 178.617 235.190  1.00 20.00           H
ATOM   3079  N   ARG A 198      39.520 178.215 232.023  1.00 20.00           N
ATOM   3080  CA  ARG A 198      39.386 178.440 230.593  1.00 20.00           C
ATOM   3081  C   ARG A 198      40.700 178.115 229.880  1.00 20.00           C
ATOM   3082  O   ARG A 198      40.699 177.478 228.828  1.00 20.00           O
ATOM   3083  HA  ARG A 198      38.591 177.764 230.278  1.00 20.00           H
ATOM   3084  CB  ARG A 198      38.998 179.890 230.298  1.00 20.00           C
ATOM   3085 1HB  ARG A 198      37.969 180.066 230.611  1.00 20.00           H
ATOM   3086 2HB  ARG A 198      39.628 180.564 230.879  1.00 20.00           H
ATOM   3087  CG  ARG A 198      39.145 180.204 228.807  1.00 20.00           C
ATOM   3088 1HG  ARG A 198      38.810 181.223 228.612  1.00 20.00           H
ATOM   3089 2HG  ARG A 198      40.196 180.154 228.523  1.00 20.00           H
ATOM   3090  CD  ARG A 198      38.333 179.223 227.958  1.00 20.00           C
ATOM   3091 1HD  ARG A 198      38.625 179.308 226.912  1.00 20.00           H
ATOM   3092 2HD  ARG A 198      38.547 178.200 228.266  1.00 20.00           H
ATOM   3093  HE  ARG A 198      36.614 180.259 228.699  1.00 20.00           H
ATOM   3094  NE  ARG A 198      36.887 179.503 228.105  1.00 20.00           N
ATOM   3095  CZ  ARG A 198      35.922 178.805 227.491  1.00 20.00           C
ATOM   3096  NH1 ARG A 198      36.230 177.781 226.684  1.00 20.00           N
ATOM   3097 1HH1 ARG A 198      37.187 177.532 226.536  1.00 20.00           H
ATOM   3098 2HH1 ARG A 198      35.503 177.266 226.230  1.00 20.00           H
ATOM   3099  NH2 ARG A 198      34.642 179.148 227.697  1.00 20.00           N
ATOM   3100 1HH2 ARG A 198      33.910 178.638 227.246  1.00 20.00           H
ATOM   3101 2HH2 ARG A 198      34.421 179.913 228.301  1.00 20.00           H
ATOM   3102  HN  ARG A 198      39.427 179.034 232.590  1.00 20.00           H
ATOM   3103  N   TRP A 199      41.791 178.569 230.481  1.00 20.00           N
ATOM   3104  CA  TRP A 199      43.111 178.306 229.934  1.00 20.00           C
ATOM   3105  C   TRP A 199      43.317 176.790 229.903  1.00 20.00           C
ATOM   3106  O   TRP A 199      43.662 176.228 228.865  1.00 20.00           O
ATOM   3107  HA  TRP A 199      43.138 178.706 228.920  1.00 20.00           H
ATOM   3108  CB  TRP A 199      44.191 179.040 230.731  1.00 20.00           C
ATOM   3109 1HB  TRP A 199      44.091 180.111 230.558  1.00 20.00           H
ATOM   3110 2HB  TRP A 199      44.020 178.872 231.795  1.00 20.00           H
ATOM   3111  CG  TRP A 199      45.619 178.613 230.385  1.00 20.00           C
ATOM   3112  CD1 TRP A 199      46.473 179.201 229.537  1.00 20.00           C
ATOM   3113  HD1 TRP A 199      46.246 180.099 228.962  1.00 20.00           H
ATOM   3114  CD2 TRP A 199      46.328 177.474 230.916  1.00 20.00           C
ATOM   3115  NE1 TRP A 199      47.676 178.528 229.482  1.00 20.00           N
ATOM   3116  HE1 TRP A 199      48.468 178.774 228.923  1.00 20.00           H
ATOM   3117  CE2 TRP A 199      47.586 177.444 230.348  1.00 20.00           C
ATOM   3118  HE3 TRP A 199      44.934 176.503 232.309  1.00 20.00           H
ATOM   3119  CE3 TRP A 199      45.921 176.502 231.847  1.00 20.00           C
ATOM   3120  HZ2 TRP A 199      49.525 176.461 230.184  1.00 20.00           H
ATOM   3121  CZ2 TRP A 199      48.538 176.463 230.646  1.00 20.00           C
ATOM   3122  HZ3 TRP A 199      46.621 174.749 232.849  1.00 20.00           H
ATOM   3123  CZ3 TRP A 199      46.885 175.527 232.134  1.00 20.00           C
ATOM   3124  HH2 TRP A 199      48.849 174.690 231.847  1.00 20.00           H
ATOM   3125  CH2 TRP A 199      48.155 175.483 231.570  1.00 20.00           C
ATOM   3126  HN  TRP A 199      41.782 179.106 231.324  1.00 20.00           H
ATOM   3127  N   GLU A 200      43.096 176.172 231.054  1.00 20.00           N
ATOM   3128  CA  GLU A 200      43.297 174.739 231.184  1.00 20.00           C
ATOM   3129  C   GLU A 200      42.564 173.996 230.065  1.00 20.00           C
ATOM   3130  O   GLU A 200      43.160 173.181 229.362  1.00 20.00           O
ATOM   3131  HA  GLU A 200      44.372 174.587 231.087  1.00 20.00           H
ATOM   3132  CB  GLU A 200      42.843 174.244 232.559  1.00 20.00           C
ATOM   3133 1HB  GLU A 200      43.192 174.931 233.330  1.00 20.00           H
ATOM   3134 2HB  GLU A 200      41.762 174.107 232.562  1.00 20.00           H
ATOM   3135  CG  GLU A 200      43.452 172.877 232.879  1.00 20.00           C
ATOM   3136 1HG  GLU A 200      43.020 172.121 232.224  1.00 20.00           H
ATOM   3137 2HG  GLU A 200      44.524 172.897 232.679  1.00 20.00           H
ATOM   3138  CD  GLU A 200      43.207 172.495 234.340  1.00 20.00           C
ATOM   3139  OE1 GLU A 200      42.046 172.150 234.648  1.00 20.00           O
ATOM   3140  OE2 GLU A 200      44.185 172.557 235.115  1.00 20.00           O
ATOM   3141  HN  GLU A 200      42.785 176.632 231.886  1.00 20.00           H
ATOM   3142  N   GLN A 201      41.282 174.304 229.935  1.00 20.00           N
ATOM   3143  CA  GLN A 201      40.464 173.684 228.906  1.00 20.00           C
ATOM   3144  C   GLN A 201      41.101 173.886 227.529  1.00 20.00           C
ATOM   3145  O   GLN A 201      41.195 172.946 226.741  1.00 20.00           O
ATOM   3146  HA  GLN A 201      40.444 172.623 229.152  1.00 20.00           H
ATOM   3147  CB  GLN A 201      39.037 174.234 228.935  1.00 20.00           C
ATOM   3148 1HB  GLN A 201      38.619 174.117 229.935  1.00 20.00           H
ATOM   3149 2HB  GLN A 201      39.050 175.302 228.719  1.00 20.00           H
ATOM   3150  CG  GLN A 201      38.150 173.512 227.918  1.00 20.00           C
ATOM   3151 1HG  GLN A 201      37.143 173.926 227.950  1.00 20.00           H
ATOM   3152 2HG  GLN A 201      38.533 173.683 226.912  1.00 20.00           H
ATOM   3153  CD  GLN A 201      38.100 172.010 228.203  1.00 20.00           C
ATOM   3154  OE1 GLN A 201      38.701 171.201 227.515  1.00 20.00           O
ATOM   3155  NE2 GLN A 201      37.352 171.683 229.253  1.00 20.00           N
ATOM   3156 1HE2 GLN A 201      36.884 172.397 229.775  1.00 20.00           H
ATOM   3157 2HE2 GLN A 201      37.256 170.724 229.520  1.00 20.00           H
ATOM   3158  HN  GLN A 201      40.803 174.962 230.516  1.00 20.00           H
ATOM   3159  N   GLU A 202      41.523 175.117 227.282  1.00 20.00           N
ATOM   3160  CA  GLU A 202      42.061 175.477 225.982  1.00 20.00           C
ATOM   3161  C   GLU A 202      43.341 174.687 225.699  1.00 20.00           C
ATOM   3162  O   GLU A 202      43.526 174.172 224.598  1.00 20.00           O
ATOM   3163  HA  GLU A 202      41.290 175.201 225.262  1.00 20.00           H
ATOM   3164  CB  GLU A 202      42.316 176.983 225.891  1.00 20.00           C
ATOM   3165 1HB  GLU A 202      42.682 177.352 226.849  1.00 20.00           H
ATOM   3166 2HB  GLU A 202      42.992 177.192 225.062  1.00 20.00           H
ATOM   3167  CG  GLU A 202      41.020 177.741 225.593  1.00 20.00           C
ATOM   3168 1HG  GLU A 202      40.570 177.353 224.679  1.00 20.00           H
ATOM   3169 2HG  GLU A 202      40.304 177.575 226.397  1.00 20.00           H
ATOM   3170  CD  GLU A 202      41.285 179.240 225.441  1.00 20.00           C
ATOM   3171  OE1 GLU A 202      41.093 179.739 224.310  1.00 20.00           O
ATOM   3172  OE2 GLU A 202      41.674 179.854 226.458  1.00 20.00           O
ATOM   3173  HN  GLU A 202      41.501 175.861 227.951  1.00 20.00           H
ATOM   3174  N   ILE A 203      44.190 174.616 226.714  1.00 20.00           N
ATOM   3175  CA  ILE A 203      45.472 173.946 226.571  1.00 20.00           C
ATOM   3176  C   ILE A 203      45.240 172.447 226.372  1.00 20.00           C
ATOM   3177  O   ILE A 203      46.058 171.765 225.757  1.00 20.00           O
ATOM   3178  HA  ILE A 203      45.950 174.344 225.676  1.00 20.00           H
ATOM   3179  HB  ILE A 203      45.947 173.838 228.654  1.00 20.00           H
ATOM   3180  CB  ILE A 203      46.383 174.276 227.756  1.00 20.00           C
ATOM   3181  CG1 ILE A 203      46.463 175.787 227.982  1.00 20.00           C
ATOM   3182 1HG1 ILE A 203      45.481 176.234 227.825  1.00 20.00           H
ATOM   3183 2HG1 ILE A 203      46.743 175.988 229.016  1.00 20.00           H
ATOM   3184  CG2 ILE A 203      47.766 173.649 227.574  1.00 20.00           C
ATOM   3185 1HG2 ILE A 203      47.694 172.568 227.693  1.00 20.00           H
ATOM   3186 2HG2 ILE A 203      48.142 173.880 226.577  1.00 20.00           H
ATOM   3187 3HG2 ILE A 203      48.449 174.052 228.322  1.00 20.00           H
ATOM   3188  CD1 ILE A 203      47.480 176.429 227.037  1.00 20.00           C
ATOM   3189 1HD1 ILE A 203      48.488 176.149 227.342  1.00 20.00           H
ATOM   3190 2HD1 ILE A 203      47.299 176.084 226.019  1.00 20.00           H
ATOM   3191 3HD1 ILE A 203      47.377 177.514 227.076  1.00 20.00           H
ATOM   3192  HN  ILE A 203      44.014 175.004 227.619  1.00 20.00           H
ATOM   3193  N   GLN A 204      44.120 171.978 226.903  1.00 20.00           N
ATOM   3194  CA  GLN A 204      43.733 170.589 226.727  1.00 20.00           C
ATOM   3195  C   GLN A 204      43.382 170.318 225.263  1.00 20.00           C
ATOM   3196  O   GLN A 204      43.823 169.323 224.689  1.00 20.00           O
ATOM   3197  HA  GLN A 204      44.609 170.006 227.011  1.00 20.00           H
ATOM   3198  CB  GLN A 204      42.567 170.223 227.648  1.00 20.00           C
ATOM   3199 1HB  GLN A 204      41.797 170.992 227.587  1.00 20.00           H
ATOM   3200 2HB  GLN A 204      42.114 169.290 227.314  1.00 20.00           H
ATOM   3201  CG  GLN A 204      43.037 170.078 229.096  1.00 20.00           C
ATOM   3202 1HG  GLN A 204      43.689 169.209 229.186  1.00 20.00           H
ATOM   3203 2HG  GLN A 204      43.627 170.950 229.380  1.00 20.00           H
ATOM   3204  CD  GLN A 204      41.847 169.930 230.047  1.00 20.00           C
ATOM   3205  OE1 GLN A 204      40.696 169.910 229.643  1.00 20.00           O
ATOM   3206  NE2 GLN A 204      42.188 169.827 231.328  1.00 20.00           N
ATOM   3207 1HE2 GLN A 204      43.152 169.850 231.593  1.00 20.00           H
ATOM   3208 2HE2 GLN A 204      41.480 169.726 232.027  1.00 20.00           H
ATOM   3209  HN  GLN A 204      43.485 172.528 227.445  1.00 20.00           H
ATOM   3210  N   LYS A 205      42.590 171.219 224.701  1.00 20.00           N
ATOM   3211  CA  LYS A 205      42.171 171.088 223.316  1.00 20.00           C
ATOM   3212  C   LYS A 205      43.392 171.216 222.403  1.00 20.00           C
ATOM   3213  O   LYS A 205      43.477 170.545 221.376  1.00 20.00           O
ATOM   3214  HA  LYS A 205      41.753 170.088 223.195  1.00 20.00           H
ATOM   3215  CB  LYS A 205      41.057 172.086 222.996  1.00 20.00           C
ATOM   3216 1HB  LYS A 205      40.194 171.891 223.633  1.00 20.00           H
ATOM   3217 2HB  LYS A 205      41.395 173.098 223.220  1.00 20.00           H
ATOM   3218  CG  LYS A 205      40.644 171.995 221.526  1.00 20.00           C
ATOM   3219 1HG  LYS A 205      39.944 172.797 221.290  1.00 20.00           H
ATOM   3220 2HG  LYS A 205      41.517 172.137 220.889  1.00 20.00           H
ATOM   3221  CD  LYS A 205      39.998 170.642 221.221  1.00 20.00           C
ATOM   3222 1HD  LYS A 205      40.755 169.858 221.253  1.00 20.00           H
ATOM   3223 2HD  LYS A 205      39.261 170.405 221.988  1.00 20.00           H
ATOM   3224  CE  LYS A 205      39.326 170.652 219.846  1.00 20.00           C
ATOM   3225 1HE  LYS A 205      38.543 171.410 219.824  1.00 20.00           H
ATOM   3226 2HE  LYS A 205      40.053 170.923 219.081  1.00 20.00           H
ATOM   3227  NZ  LYS A 205      38.748 169.324 219.542  1.00 20.00           N
ATOM   3228 1HZ  LYS A 205      38.304 169.350 218.631  1.00 20.00           H
ATOM   3229 2HZ  LYS A 205      39.485 168.628 219.539  1.00 20.00           H
ATOM   3230 3HZ  LYS A 205      38.060 169.085 220.247  1.00 20.00           H
ATOM   3231  HN  LYS A 205      42.237 172.027 225.174  1.00 20.00           H
ATOM   3232  N   LEU A 206      44.308 172.082 222.812  1.00 20.00           N
ATOM   3233  CA  LEU A 206      45.480 172.370 222.002  1.00 20.00           C
ATOM   3234  C   LEU A 206      46.393 171.142 221.980  1.00 20.00           C
ATOM   3235  O   LEU A 206      46.829 170.708 220.915  1.00 20.00           O
ATOM   3236  HA  LEU A 206      45.136 172.563 220.986  1.00 20.00           H
ATOM   3237  CB  LEU A 206      46.172 173.642 222.495  1.00 20.00           C
ATOM   3238 1HB  LEU A 206      45.830 174.478 221.885  1.00 20.00           H
ATOM   3239 2HB  LEU A 206      45.845 173.838 223.516  1.00 20.00           H
ATOM   3240  CG  LEU A 206      47.702 173.624 222.474  1.00 20.00           C
ATOM   3241  HG  LEU A 206      48.039 172.693 222.929  1.00 20.00           H
ATOM   3242  CD1 LEU A 206      48.231 173.643 221.039  1.00 20.00           C
ATOM   3243 1HD1 LEU A 206      47.665 172.935 220.433  1.00 20.00           H
ATOM   3244 2HD1 LEU A 206      48.120 174.645 220.624  1.00 20.00           H
ATOM   3245 3HD1 LEU A 206      49.284 173.363 221.036  1.00 20.00           H
ATOM   3246  CD2 LEU A 206      48.275 174.769 223.311  1.00 20.00           C
ATOM   3247 1HD2 LEU A 206      47.998 174.629 224.356  1.00 20.00           H
ATOM   3248 2HD2 LEU A 206      49.361 174.777 223.221  1.00 20.00           H
ATOM   3249 3HD2 LEU A 206      47.874 175.717 222.953  1.00 20.00           H
ATOM   3250  HN  LEU A 206      44.259 172.581 223.677  1.00 20.00           H
ATOM   3251  N   THR A 207      46.654 170.617 223.168  1.00 20.00           N
ATOM   3252  CA  THR A 207      47.537 169.470 223.301  1.00 20.00           C
ATOM   3253  C   THR A 207      46.791 168.180 222.958  1.00 20.00           C
ATOM   3254  O   THR A 207      47.407 167.131 222.780  1.00 20.00           O
ATOM   3255  HA  THR A 207      48.346 169.574 222.578  1.00 20.00           H
ATOM   3256  HB  THR A 207      48.788 168.637 224.870  1.00 20.00           H
ATOM   3257  CB  THR A 207      48.114 169.480 224.718  1.00 20.00           C
ATOM   3258  OG1 THR A 207      46.965 169.508 225.561  1.00 20.00           O
ATOM   3259  HG1 THR A 207      47.243 169.619 226.515  1.00 20.00           H
ATOM   3260  CG2 THR A 207      48.846 170.783 225.044  1.00 20.00           C
ATOM   3261 1HG2 THR A 207      48.154 171.621 224.955  1.00 20.00           H
ATOM   3262 2HG2 THR A 207      49.673 170.920 224.346  1.00 20.00           H
ATOM   3263 3HG2 THR A 207      49.233 170.738 226.062  1.00 20.00           H
ATOM   3264  HN  THR A 207      46.276 170.961 224.027  1.00 20.00           H
ATOM   3265  N   GLY A 208      45.474 168.300 222.875  1.00 20.00           N
ATOM   3266  CA  GLY A 208      44.618 167.127 222.810  1.00 20.00           C
ATOM   3267  C   GLY A 208      44.902 166.175 223.973  1.00 20.00           C
ATOM   3268  O   GLY A 208      44.879 164.957 223.803  1.00 20.00           O
ATOM   3269 1HA  GLY A 208      43.572 167.434 222.833  1.00 20.00           H
ATOM   3270 2HA  GLY A 208      44.777 166.609 221.864  1.00 20.00           H
ATOM   3271  HN  GLY A 208      44.992 169.176 222.853  1.00 20.00           H
ATOM   3272  N   ASP A 209      45.164 166.767 225.130  1.00 20.00           N
ATOM   3273  CA  ASP A 209      45.513 165.989 226.306  1.00 20.00           C
ATOM   3274  C   ASP A 209      44.567 166.353 227.452  1.00 20.00           C
ATOM   3275  O   ASP A 209      44.869 167.236 228.254  1.00 20.00           O
ATOM   3276  HA  ASP A 209      45.415 164.947 226.000  1.00 20.00           H
ATOM   3277  CB  ASP A 209      46.943 166.288 226.761  1.00 20.00           C
ATOM   3278 1HB  ASP A 209      47.064 167.361 226.910  1.00 20.00           H
ATOM   3279 2HB  ASP A 209      47.131 165.809 227.721  1.00 20.00           H
ATOM   3280  CG  ASP A 209      47.960 165.793 225.730  1.00 20.00           C
ATOM   3281  OD1 ASP A 209      49.088 166.331 225.743  1.00 20.00           O
ATOM   3282  OD2 ASP A 209      47.587 164.888 224.953  1.00 20.00           O
ATOM   3283  HN  ASP A 209      45.141 167.757 225.269  1.00 20.00           H
ATOM   3284  N   GLU A 210      43.442 165.655 227.493  1.00 20.00           N
ATOM   3285  CA  GLU A 210      42.378 166.004 228.419  1.00 20.00           C
ATOM   3286  C   GLU A 210      42.889 165.951 229.860  1.00 20.00           C
ATOM   3287  O   GLU A 210      42.407 166.685 230.721  1.00 20.00           O
ATOM   3288  HA  GLU A 210      42.095 167.026 228.164  1.00 20.00           H
ATOM   3289  CB  GLU A 210      41.167 165.088 228.233  1.00 20.00           C
ATOM   3290 1HB  GLU A 210      40.336 165.449 228.839  1.00 20.00           H
ATOM   3291 2HB  GLU A 210      40.924 165.010 227.173  1.00 20.00           H
ATOM   3292  CG  GLU A 210      41.475 163.667 228.710  1.00 20.00           C
ATOM   3293 1HG  GLU A 210      42.414 163.328 228.272  1.00 20.00           H
ATOM   3294 2HG  GLU A 210      41.610 163.664 229.792  1.00 20.00           H
ATOM   3295  CD  GLU A 210      40.350 162.704 228.328  1.00 20.00           C
ATOM   3296  OE1 GLU A 210      40.675 161.671 227.703  1.00 20.00           O
ATOM   3297  OE2 GLU A 210      39.190 163.021 228.670  1.00 20.00           O
ATOM   3298  HN  GLU A 210      43.252 164.866 226.909  1.00 20.00           H
ATOM   3299  N   ASN A 211      43.859 165.075 230.078  1.00 20.00           N
ATOM   3300  CA  ASN A 211      44.346 164.816 231.422  1.00 20.00           C
ATOM   3301  C   ASN A 211      45.348 165.904 231.815  1.00 20.00           C
ATOM   3302  O   ASN A 211      45.833 165.927 232.945  1.00 20.00           O
ATOM   3303  HA  ASN A 211      43.458 164.819 232.054  1.00 20.00           H
ATOM   3304  CB  ASN A 211      45.061 163.465 231.498  1.00 20.00           C
ATOM   3305 1HB  ASN A 211      45.380 163.276 232.523  1.00 20.00           H
ATOM   3306 2HB  ASN A 211      44.369 162.668 231.228  1.00 20.00           H
ATOM   3307  CG  ASN A 211      46.274 163.433 230.566  1.00 20.00           C
ATOM   3308  OD1 ASN A 211      46.165 163.209 229.372  1.00 20.00           O
ATOM   3309  ND2 ASN A 211      47.432 163.668 231.177  1.00 20.00           N
ATOM   3310 1HD2 ASN A 211      47.451 163.845 232.161  1.00 20.00           H
ATOM   3311 2HD2 ASN A 211      48.283 163.668 230.652  1.00 20.00           H
ATOM   3312  HN  ASN A 211      44.309 164.548 229.356  1.00 20.00           H
ATOM   3313  N   PHE A 212      45.628 166.779 230.860  1.00 20.00           N
ATOM   3314  CA  PHE A 212      46.523 167.897 231.108  1.00 20.00           C
ATOM   3315  C   PHE A 212      45.969 168.809 232.205  1.00 20.00           C
ATOM   3316  O   PHE A 212      44.775 169.104 232.227  1.00 20.00           O
ATOM   3317  HA  PHE A 212      47.477 167.482 231.431  1.00 20.00           H
ATOM   3318  CB  PHE A 212      46.620 168.689 229.803  1.00 20.00           C
ATOM   3319 1HB  PHE A 212      47.082 168.061 229.042  1.00 20.00           H
ATOM   3320 2HB  PHE A 212      45.614 168.923 229.455  1.00 20.00           H
ATOM   3321  CG  PHE A 212      47.417 169.990 229.923  1.00 20.00           C
ATOM   3322  CD1 PHE A 212      48.777 169.956 229.928  1.00 20.00           C
ATOM   3323  HD1 PHE A 212      49.299 169.003 229.846  1.00 20.00           H
ATOM   3324  HD2 PHE A 212      45.677 171.206 230.021  1.00 20.00           H
ATOM   3325  CD2 PHE A 212      46.766 171.179 230.025  1.00 20.00           C
ATOM   3326  CE1 PHE A 212      49.517 171.163 230.039  1.00 20.00           C
ATOM   3327  HE1 PHE A 212      50.606 171.136 230.043  1.00 20.00           H
ATOM   3328  CE2 PHE A 212      47.506 172.386 230.136  1.00 20.00           C
ATOM   3329  HE2 PHE A 212      46.984 173.340 230.218  1.00 20.00           H
ATOM   3330  CZ  PHE A 212      48.866 172.353 230.141  1.00 20.00           C
ATOM   3331  HZ  PHE A 212      49.433 173.279 230.227  1.00 20.00           H
ATOM   3332  HN  PHE A 212      45.257 166.732 229.933  1.00 20.00           H
ATOM   3333  N   THR A 213      46.863 169.229 233.087  1.00 20.00           N
ATOM   3334  CA  THR A 213      46.474 170.079 234.200  1.00 20.00           C
ATOM   3335  C   THR A 213      47.559 171.121 234.480  1.00 20.00           C
ATOM   3336  O   THR A 213      48.734 170.891 234.195  1.00 20.00           O
ATOM   3337  HA  THR A 213      45.573 170.624 233.917  1.00 20.00           H
ATOM   3338  HB  THR A 213      46.938 169.284 236.167  1.00 20.00           H
ATOM   3339  CB  THR A 213      46.172 169.179 235.399  1.00 20.00           C
ATOM   3340  OG1 THR A 213      46.042 167.878 234.833  1.00 20.00           O
ATOM   3341  HG1 THR A 213      46.848 167.328 235.050  1.00 20.00           H
ATOM   3342  CG2 THR A 213      44.797 169.459 236.009  1.00 20.00           C
ATOM   3343 1HG2 THR A 213      44.025 169.286 235.260  1.00 20.00           H
ATOM   3344 2HG2 THR A 213      44.752 170.495 236.345  1.00 20.00           H
ATOM   3345 3HG2 THR A 213      44.634 168.795 236.858  1.00 20.00           H
ATOM   3346  HN  THR A 213      47.836 169.000 233.051  1.00 20.00           H
ATOM   3347  N   ILE A 214      47.127 172.244 235.035  1.00 20.00           N
ATOM   3348  CA  ILE A 214      48.043 173.332 235.332  1.00 20.00           C
ATOM   3349  C   ILE A 214      48.650 173.118 236.720  1.00 20.00           C
ATOM   3350  O   ILE A 214      47.926 172.917 237.693  1.00 20.00           O
ATOM   3351  HA  ILE A 214      48.845 173.295 234.595  1.00 20.00           H
ATOM   3352  HB  ILE A 214      46.795 174.672 234.226  1.00 20.00           H
ATOM   3353  CB  ILE A 214      47.342 174.682 235.169  1.00 20.00           C
ATOM   3354  CG1 ILE A 214      48.359 175.822 235.088  1.00 20.00           C
ATOM   3355 1HG1 ILE A 214      49.077 175.732 235.903  1.00 20.00           H
ATOM   3356 2HG1 ILE A 214      48.922 175.747 234.157  1.00 20.00           H
ATOM   3357  CG2 ILE A 214      46.318 174.906 236.283  1.00 20.00           C
ATOM   3358 1HG2 ILE A 214      45.794 173.972 236.488  1.00 20.00           H
ATOM   3359 2HG2 ILE A 214      46.830 175.241 237.185  1.00 20.00           H
ATOM   3360 3HG2 ILE A 214      45.600 175.664 235.970  1.00 20.00           H
ATOM   3361  CD1 ILE A 214      47.664 177.183 235.162  1.00 20.00           C
ATOM   3362 1HD1 ILE A 214      46.855 177.218 234.432  1.00 20.00           H
ATOM   3363 2HD1 ILE A 214      47.258 177.330 236.162  1.00 20.00           H
ATOM   3364 3HD1 ILE A 214      48.385 177.972 234.943  1.00 20.00           H
ATOM   3365  HN  ILE A 214      46.173 172.416 235.279  1.00 20.00           H
ATOM   3366  N   PRO A 215      49.984 173.156 236.836  1.00 20.00           N
ATOM   3367  CA  PRO A 215      50.627 173.180 238.153  1.00 20.00           C
ATOM   3368  C   PRO A 215      50.385 174.488 238.889  1.00 20.00           C
ATOM   3369  O   PRO A 215      49.810 175.421 238.331  1.00 20.00           O
ATOM   3370  HA  PRO A 215      50.198 172.410 238.794  1.00 20.00           H
ATOM   3371  CB  PRO A 215      52.109 172.972 237.836  1.00 20.00           C
ATOM   3372 1HB  PRO A 215      52.748 173.497 238.546  1.00 20.00           H
ATOM   3373 2HB  PRO A 215      52.384 171.918 237.880  1.00 20.00           H
ATOM   3374  CG  PRO A 215      52.257 173.523 236.447  1.00 20.00           C
ATOM   3375 1HG  PRO A 215      52.417 174.601 236.466  1.00 20.00           H
ATOM   3376 2HG  PRO A 215      53.114 173.083 235.937  1.00 20.00           H
ATOM   3377  CD  PRO A 215      50.975 173.179 235.745  1.00 20.00           C
ATOM   3378 1HD  PRO A 215      50.722 173.920 234.987  1.00 20.00           H
ATOM   3379 2HD  PRO A 215      51.040 172.215 235.241  1.00 20.00           H
ATOM   3380  N   TYR A 216      50.836 174.521 240.134  1.00 20.00           N
ATOM   3381  CA  TYR A 216      50.801 175.749 240.910  1.00 20.00           C
ATOM   3382  C   TYR A 216      52.175 176.058 241.509  1.00 20.00           C
ATOM   3383  O   TYR A 216      52.973 175.151 241.741  1.00 20.00           O
ATOM   3384  HA  TYR A 216      50.514 176.561 240.242  1.00 20.00           H
ATOM   3385  CB  TYR A 216      49.807 175.502 242.046  1.00 20.00           C
ATOM   3386 1HB  TYR A 216      49.678 176.426 242.610  1.00 20.00           H
ATOM   3387 2HB  TYR A 216      48.836 175.253 241.617  1.00 20.00           H
ATOM   3388  CG  TYR A 216      50.224 174.388 243.008  1.00 20.00           C
ATOM   3389  CD1 TYR A 216      51.159 174.640 243.991  1.00 20.00           C
ATOM   3390  HD1 TYR A 216      51.600 175.633 244.083  1.00 20.00           H
ATOM   3391  CD2 TYR A 216      49.667 173.131 242.892  1.00 20.00           C
ATOM   3392  HD2 TYR A 216      48.928 172.932 242.115  1.00 20.00           H
ATOM   3393  CE1 TYR A 216      51.553 173.592 244.897  1.00 20.00           C
ATOM   3394  HE1 TYR A 216      52.290 173.777 245.678  1.00 20.00           H
ATOM   3395  CE2 TYR A 216      50.060 172.083 243.797  1.00 20.00           C
ATOM   3396  HE2 TYR A 216      49.627 171.085 243.717  1.00 20.00           H
ATOM   3397  CZ  TYR A 216      50.983 172.365 244.755  1.00 20.00           C
ATOM   3398  HH  TYR A 216      50.861 170.532 245.393  1.00 20.00           H
ATOM   3399  OH  TYR A 216      51.355 171.374 245.610  1.00 20.00           O
ATOM   3400  HN  TYR A 216      51.219 173.730 240.611  1.00 20.00           H
ATOM   3401  N   TRP A 217      52.408 177.341 241.743  1.00 20.00           N
ATOM   3402  CA  TRP A 217      53.616 177.770 242.427  1.00 20.00           C
ATOM   3403  C   TRP A 217      53.243 178.128 243.866  1.00 20.00           C
ATOM   3404  O   TRP A 217      52.539 179.109 244.103  1.00 20.00           O
ATOM   3405  HA  TRP A 217      54.317 176.935 242.420  1.00 20.00           H
ATOM   3406  CB  TRP A 217      54.290 178.923 241.679  1.00 20.00           C
ATOM   3407 1HB  TRP A 217      54.686 178.548 240.735  1.00 20.00           H
ATOM   3408 2HB  TRP A 217      53.537 179.672 241.433  1.00 20.00           H
ATOM   3409  CG  TRP A 217      55.421 179.595 242.460  1.00 20.00           C
ATOM   3410  CD1 TRP A 217      56.379 179.010 243.192  1.00 20.00           C
ATOM   3411  HD1 TRP A 217      56.475 177.933 243.328  1.00 20.00           H
ATOM   3412  CD2 TRP A 217      55.674 181.012 242.557  1.00 20.00           C
ATOM   3413  NE1 TRP A 217      57.227 179.943 243.752  1.00 20.00           N
ATOM   3414  HE1 TRP A 217      58.016 179.751 244.337  1.00 20.00           H
ATOM   3415  CE2 TRP A 217      56.785 181.199 243.354  1.00 20.00           C
ATOM   3416  HE3 TRP A 217      54.108 181.979 241.359  1.00 20.00           H
ATOM   3417  CE3 TRP A 217      54.987 182.100 241.991  1.00 20.00           C
ATOM   3418  HZ2 TRP A 217      58.188 182.584 244.289  1.00 20.00           H
ATOM   3419  CZ2 TRP A 217      57.308 182.462 243.656  1.00 20.00           C
ATOM   3420  HZ3 TRP A 217      55.027 184.235 241.889  1.00 20.00           H
ATOM   3421  CZ3 TRP A 217      55.522 183.356 242.303  1.00 20.00           C
ATOM   3422  HH2 TRP A 217      56.995 184.573 243.299  1.00 20.00           H
ATOM   3423  CH2 TRP A 217      56.640 183.561 243.103  1.00 20.00           C
ATOM   3424  HN  TRP A 217      51.790 178.080 241.475  1.00 20.00           H
ATOM   3425  N   ASP A 218      53.732 177.314 244.791  1.00 20.00           N
ATOM   3426  CA  ASP A 218      53.734 177.691 246.194  1.00 20.00           C
ATOM   3427  C   ASP A 218      54.771 178.792 246.421  1.00 20.00           C
ATOM   3428  O   ASP A 218      55.959 178.509 246.572  1.00 20.00           O
ATOM   3429  HA  ASP A 218      52.717 178.026 246.402  1.00 20.00           H
ATOM   3430  CB  ASP A 218      54.104 176.501 247.083  1.00 20.00           C
ATOM   3431 1HB  ASP A 218      53.489 175.641 246.820  1.00 20.00           H
ATOM   3432 2HB  ASP A 218      55.141 176.218 246.904  1.00 20.00           H
ATOM   3433  CG  ASP A 218      53.910 176.841 248.562  1.00 20.00           C
ATOM   3434  OD1 ASP A 218      54.573 177.797 249.016  1.00 20.00           O
ATOM   3435  OD2 ASP A 218      53.102 176.136 249.205  1.00 20.00           O
ATOM   3436  HN  ASP A 218      54.121 176.414 244.594  1.00 20.00           H
ATOM   3437  N   TRP A 219      54.285 180.024 246.439  1.00 20.00           N
ATOM   3438  CA  TRP A 219      55.168 181.176 246.496  1.00 20.00           C
ATOM   3439  C   TRP A 219      55.275 181.618 247.957  1.00 20.00           C
ATOM   3440  O   TRP A 219      56.101 182.465 248.294  1.00 20.00           O
ATOM   3441  HA  TRP A 219      56.146 180.865 246.128  1.00 20.00           H
ATOM   3442  CB  TRP A 219      54.678 182.290 245.569  1.00 20.00           C
ATOM   3443 1HB  TRP A 219      54.996 183.251 245.972  1.00 20.00           H
ATOM   3444 2HB  TRP A 219      55.158 182.178 244.597  1.00 20.00           H
ATOM   3445  CG  TRP A 219      53.161 182.313 245.373  1.00 20.00           C
ATOM   3446  CD1 TRP A 219      52.467 182.007 244.268  1.00 20.00           C
ATOM   3447  HD1 TRP A 219      52.919 181.689 243.328  1.00 20.00           H
ATOM   3448  CD2 TRP A 219      52.172 182.676 246.359  1.00 20.00           C
ATOM   3449  NE1 TRP A 219      51.109 182.146 244.469  1.00 20.00           N
ATOM   3450  HE1 TRP A 219      50.390 181.976 243.795  1.00 20.00           H
ATOM   3451  CE2 TRP A 219      50.923 182.565 245.781  1.00 20.00           C
ATOM   3452  HE3 TRP A 219      53.301 183.178 248.175  1.00 20.00           H
ATOM   3453  CE3 TRP A 219      52.326 183.083 247.696  1.00 20.00           C
ATOM   3454  HZ2 TRP A 219      48.760 182.749 245.986  1.00 20.00           H
ATOM   3455  CZ2 TRP A 219      49.734 182.844 246.465  1.00 20.00           C
ATOM   3456  HZ3 TRP A 219      51.192 183.680 249.406  1.00 20.00           H
ATOM   3457  CZ3 TRP A 219      51.128 183.359 248.366  1.00 20.00           C
ATOM   3458  HH2 TRP A 219      48.978 183.486 248.388  1.00 20.00           H
ATOM   3459  CH2 TRP A 219      49.864 183.253 247.798  1.00 20.00           C
ATOM   3460  HN  TRP A 219      53.309 180.241 246.415  1.00 20.00           H
ATOM   3461  N   ARG A 220      54.428 181.025 248.785  1.00 20.00           N
ATOM   3462  CA  ARG A 220      54.396 181.368 250.196  1.00 20.00           C
ATOM   3463  C   ARG A 220      55.408 180.520 250.971  1.00 20.00           C
ATOM   3464  O   ARG A 220      55.074 179.936 252.001  1.00 20.00           O
ATOM   3465  HA  ARG A 220      54.661 182.424 250.232  1.00 20.00           H
ATOM   3466  CB  ARG A 220      53.001 181.149 250.785  1.00 20.00           C
ATOM   3467 1HB  ARG A 220      53.036 181.277 251.867  1.00 20.00           H
ATOM   3468 2HB  ARG A 220      52.317 181.904 250.397  1.00 20.00           H
ATOM   3469  CG  ARG A 220      52.475 179.753 250.447  1.00 20.00           C
ATOM   3470 1HG  ARG A 220      51.423 179.814 250.170  1.00 20.00           H
ATOM   3471 2HG  ARG A 220      53.010 179.359 249.583  1.00 20.00           H
ATOM   3472  CD  ARG A 220      52.642 178.802 251.634  1.00 20.00           C
ATOM   3473 1HD  ARG A 220      52.832 179.372 252.543  1.00 20.00           H
ATOM   3474 2HD  ARG A 220      51.720 178.243 251.794  1.00 20.00           H
ATOM   3475  HE  ARG A 220      54.436 178.121 250.687  1.00 20.00           H
ATOM   3476  NE  ARG A 220      53.762 177.868 251.381  1.00 20.00           N
ATOM   3477  CZ  ARG A 220      53.929 176.704 252.023  1.00 20.00           C
ATOM   3478  NH1 ARG A 220      53.057 176.314 252.963  1.00 20.00           N
ATOM   3479 1HH1 ARG A 220      52.274 176.893 253.189  1.00 20.00           H
ATOM   3480 2HH1 ARG A 220      53.189 175.444 253.438  1.00 20.00           H
ATOM   3481  NH2 ARG A 220      54.982 175.936 251.712  1.00 20.00           N
ATOM   3482 1HH2 ARG A 220      55.122 175.065 252.182  1.00 20.00           H
ATOM   3483 2HH2 ARG A 220      55.629 176.234 251.010  1.00 20.00           H
ATOM   3484  HN  ARG A 220      53.772 180.323 248.506  1.00 20.00           H
ATOM   3485  N   ASP A 221      56.623 180.480 250.446  1.00 20.00           N
ATOM   3486  CA  ASP A 221      57.711 179.799 251.128  1.00 20.00           C
ATOM   3487  C   ASP A 221      58.806 180.812 251.470  1.00 20.00           C
ATOM   3488  O   ASP A 221      59.867 180.440 251.968  1.00 20.00           O
ATOM   3489  HA  ASP A 221      57.260 179.357 252.016  1.00 20.00           H
ATOM   3490  CB  ASP A 221      58.329 178.718 250.238  1.00 20.00           C
ATOM   3491 1HB  ASP A 221      58.083 178.917 249.195  1.00 20.00           H
ATOM   3492 2HB  ASP A 221      59.415 178.750 250.322  1.00 20.00           H
ATOM   3493  CG  ASP A 221      57.821 177.329 250.631  1.00 20.00           C
ATOM   3494  OD1 ASP A 221      58.435 176.739 251.546  1.00 20.00           O
ATOM   3495  OD2 ASP A 221      56.832 176.889 250.007  1.00 20.00           O
ATOM   3496  HN  ASP A 221      56.870 180.900 249.573  1.00 20.00           H
ATOM   3497  N   ALA A 222      58.510 182.073 251.188  1.00 20.00           N
ATOM   3498  CA  ALA A 222      59.537 183.101 251.191  1.00 20.00           C
ATOM   3499  C   ALA A 222      60.531 182.826 250.061  1.00 20.00           C
ATOM   3500  O   ALA A 222      61.688 183.238 250.133  1.00 20.00           O
ATOM   3501  HA  ALA A 222      59.049 184.058 251.009  1.00 20.00           H
ATOM   3502  CB  ALA A 222      60.212 183.144 252.564  1.00 20.00           C
ATOM   3503 1HB  ALA A 222      59.488 182.874 253.333  1.00 20.00           H
ATOM   3504 2HB  ALA A 222      61.043 182.440 252.583  1.00 20.00           H
ATOM   3505 3HB  ALA A 222      60.585 184.151 252.753  1.00 20.00           H
ATOM   3506  HN  ALA A 222      57.591 182.394 250.961  1.00 20.00           H
ATOM   3507  N   GLU A 223      60.045 182.130 249.044  1.00 20.00           N
ATOM   3508  CA  GLU A 223      60.924 181.567 248.034  1.00 20.00           C
ATOM   3509  C   GLU A 223      61.379 182.655 247.060  1.00 20.00           C
ATOM   3510  O   GLU A 223      60.714 183.679 246.912  1.00 20.00           O
ATOM   3511  HA  GLU A 223      61.782 181.178 248.581  1.00 20.00           H
ATOM   3512  CB  GLU A 223      60.240 180.417 247.291  1.00 20.00           C
ATOM   3513 1HB  GLU A 223      59.158 180.513 247.382  1.00 20.00           H
ATOM   3514 2HB  GLU A 223      60.585 180.391 246.257  1.00 20.00           H
ATOM   3515  CG  GLU A 223      60.616 179.067 247.905  1.00 20.00           C
ATOM   3516 1HG  GLU A 223      61.635 178.805 247.620  1.00 20.00           H
ATOM   3517 2HG  GLU A 223      60.598 179.140 248.992  1.00 20.00           H
ATOM   3518  CD  GLU A 223      59.655 177.969 247.445  1.00 20.00           C
ATOM   3519  OE1 GLU A 223      59.692 176.885 248.068  1.00 20.00           O
ATOM   3520  OE2 GLU A 223      58.904 178.238 246.483  1.00 20.00           O
ATOM   3521  HN  GLU A 223      59.071 181.950 248.904  1.00 20.00           H
ATOM   3522  N   LYS A 224      62.511 182.397 246.420  1.00 20.00           N
ATOM   3523  CA  LYS A 224      63.590 183.369 246.386  1.00 20.00           C
ATOM   3524  C   LYS A 224      63.286 184.425 245.321  1.00 20.00           C
ATOM   3525  O   LYS A 224      63.253 185.618 245.617  1.00 20.00           O
ATOM   3526  HA  LYS A 224      63.619 183.858 247.359  1.00 20.00           H
ATOM   3527  CB  LYS A 224      64.936 182.668 246.191  1.00 20.00           C
ATOM   3528 1HB  LYS A 224      65.062 181.895 246.949  1.00 20.00           H
ATOM   3529 2HB  LYS A 224      64.953 182.169 245.222  1.00 20.00           H
ATOM   3530  CG  LYS A 224      66.092 183.667 246.276  1.00 20.00           C
ATOM   3531 1HG  LYS A 224      65.975 184.430 245.506  1.00 20.00           H
ATOM   3532 2HG  LYS A 224      66.064 184.179 247.238  1.00 20.00           H
ATOM   3533  CD  LYS A 224      67.439 182.963 246.106  1.00 20.00           C
ATOM   3534 1HD  LYS A 224      67.507 182.127 246.802  1.00 20.00           H
ATOM   3535 2HD  LYS A 224      67.511 182.547 245.101  1.00 20.00           H
ATOM   3536  CE  LYS A 224      68.598 183.932 246.347  1.00 20.00           C
ATOM   3537 1HE  LYS A 224      68.486 184.407 247.322  1.00 20.00           H
ATOM   3538 2HE  LYS A 224      69.540 183.383 246.367  1.00 20.00           H
ATOM   3539  NZ  LYS A 224      68.641 184.964 245.288  1.00 20.00           N
ATOM   3540 1HZ  LYS A 224      69.515 185.475 245.348  1.00 20.00           H
ATOM   3541 2HZ  LYS A 224      68.572 184.519 244.379  1.00 20.00           H
ATOM   3542 3HZ  LYS A 224      67.865 185.605 245.409  1.00 20.00           H
ATOM   3543  HN  LYS A 224      62.695 181.543 245.932  1.00 20.00           H
ATOM   3544  N   CYS A 225      63.071 183.947 244.104  1.00 20.00           N
ATOM   3545  CA  CYS A 225      61.981 183.023 243.845  1.00 20.00           C
ATOM   3546  C   CYS A 225      62.556 181.781 243.161  1.00 20.00           C
ATOM   3547  O   CYS A 225      62.949 181.834 241.997  1.00 20.00           O
ATOM   3548  HA  CYS A 225      61.550 182.767 244.813  1.00 20.00           H
ATOM   3549  CB  CYS A 225      60.875 183.672 243.010  1.00 20.00           C
ATOM   3550 1HB  CYS A 225      60.122 184.108 243.666  1.00 20.00           H
ATOM   3551 2HB  CYS A 225      61.288 184.486 242.414  1.00 20.00           H
ATOM   3552  SG  CYS A 225      60.103 182.426 241.915  1.00 20.00           S
ATOM   3553  HG  CYS A 225      59.230 183.256 241.353  1.00 20.00           H
ATOM   3554  HN  CYS A 225      63.626 184.182 243.306  1.00 20.00           H
ATOM   3555  N   ASP A 226      62.588 180.691 243.915  1.00 20.00           N
ATOM   3556  CA  ASP A 226      63.375 179.534 243.524  1.00 20.00           C
ATOM   3557  C   ASP A 226      62.750 178.892 242.284  1.00 20.00           C
ATOM   3558  O   ASP A 226      63.254 177.890 241.778  1.00 20.00           O
ATOM   3559  HA  ASP A 226      64.377 179.920 243.334  1.00 20.00           H
ATOM   3560  CB  ASP A 226      63.402 178.485 244.637  1.00 20.00           C
ATOM   3561 1HB  ASP A 226      63.922 177.592 244.289  1.00 20.00           H
ATOM   3562 2HB  ASP A 226      63.962 178.868 245.490  1.00 20.00           H
ATOM   3563  CG  ASP A 226      61.983 178.115 245.076  1.00 20.00           C
ATOM   3564  OD1 ASP A 226      61.068 178.286 244.242  1.00 20.00           O
ATOM   3565  OD2 ASP A 226      61.846 177.671 246.237  1.00 20.00           O
ATOM   3566  HN  ASP A 226      62.089 180.592 244.776  1.00 20.00           H
ATOM   3567  N   ILE A 227      61.661 179.495 241.830  1.00 20.00           N
ATOM   3568  CA  ILE A 227      60.979 179.013 240.641  1.00 20.00           C
ATOM   3569  C   ILE A 227      61.465 179.803 239.424  1.00 20.00           C
ATOM   3570  O   ILE A 227      60.788 179.847 238.398  1.00 20.00           O
ATOM   3571  HA  ILE A 227      61.256 177.967 240.507  1.00 20.00           H
ATOM   3572  HB  ILE A 227      58.988 178.778 239.897  1.00 20.00           H
ATOM   3573  CB  ILE A 227      59.463 179.058 240.838  1.00 20.00           C
ATOM   3574  CG1 ILE A 227      58.995 180.475 241.176  1.00 20.00           C
ATOM   3575 1HG1 ILE A 227      58.972 180.606 242.257  1.00 20.00           H
ATOM   3576 2HG1 ILE A 227      59.708 181.200 240.782  1.00 20.00           H
ATOM   3577  CG2 ILE A 227      59.016 178.041 241.890  1.00 20.00           C
ATOM   3578 1HG2 ILE A 227      59.297 177.038 241.568  1.00 20.00           H
ATOM   3579 2HG2 ILE A 227      59.499 178.266 242.841  1.00 20.00           H
ATOM   3580 3HG2 ILE A 227      57.934 178.094 242.010  1.00 20.00           H
ATOM   3581  CD1 ILE A 227      57.607 180.748 240.593  1.00 20.00           C
ATOM   3582 1HD1 ILE A 227      57.640 180.640 239.509  1.00 20.00           H
ATOM   3583 2HD1 ILE A 227      56.893 180.036 241.007  1.00 20.00           H
ATOM   3584 3HD1 ILE A 227      57.299 181.762 240.848  1.00 20.00           H
ATOM   3585  HN  ILE A 227      61.246 180.298 242.259  1.00 20.00           H
ATOM   3586  N   CYS A 228      62.634 180.407 239.578  1.00 20.00           N
ATOM   3587  CA  CYS A 228      63.165 181.285 238.550  1.00 20.00           C
ATOM   3588  C   CYS A 228      64.349 180.582 237.882  1.00 20.00           C
ATOM   3589  O   CYS A 228      65.494 181.004 238.037  1.00 20.00           O
ATOM   3590  HA  CYS A 228      62.360 181.451 237.834  1.00 20.00           H
ATOM   3591  CB  CYS A 228      63.558 182.649 239.118  1.00 20.00           C
ATOM   3592 1HB  CYS A 228      63.971 182.530 240.120  1.00 20.00           H
ATOM   3593 2HB  CYS A 228      64.339 183.097 238.504  1.00 20.00           H
ATOM   3594  SG  CYS A 228      62.097 183.750 239.171  1.00 20.00           S
ATOM   3595  HG  CYS A 228      62.733 184.800 239.685  1.00 20.00           H
ATOM   3596  HN  CYS A 228      63.214 180.304 240.387  1.00 20.00           H
ATOM   3597  N   THR A 229      64.032 179.522 237.153  1.00 20.00           N
ATOM   3598  CA  THR A 229      65.062 178.680 236.570  1.00 20.00           C
ATOM   3599  C   THR A 229      64.724 178.353 235.114  1.00 20.00           C
ATOM   3600  O   THR A 229      63.557 178.364 234.727  1.00 20.00           O
ATOM   3601  HA  THR A 229      65.999 179.237 236.563  1.00 20.00           H
ATOM   3602  HB  THR A 229      66.011 176.794 237.084  1.00 20.00           H
ATOM   3603  CB  THR A 229      65.213 177.438 237.452  1.00 20.00           C
ATOM   3604  OG1 THR A 229      63.911 176.859 237.461  1.00 20.00           O
ATOM   3605  HG1 THR A 229      63.909 176.030 238.020  1.00 20.00           H
ATOM   3606  CG2 THR A 229      65.475 177.790 238.917  1.00 20.00           C
ATOM   3607 1HG2 THR A 229      64.643 178.378 239.305  1.00 20.00           H
ATOM   3608 2HG2 THR A 229      66.396 178.369 238.993  1.00 20.00           H
ATOM   3609 3HG2 THR A 229      65.574 176.873 239.499  1.00 20.00           H
ATOM   3610  HN  THR A 229      63.093 179.237 236.959  1.00 20.00           H
ATOM   3611  N   ASP A 230      65.766 178.070 234.347  1.00 20.00           N
ATOM   3612  CA  ASP A 230      65.639 178.021 232.900  1.00 20.00           C
ATOM   3613  C   ASP A 230      64.946 176.717 232.498  1.00 20.00           C
ATOM   3614  O   ASP A 230      64.635 176.512 231.325  1.00 20.00           O
ATOM   3615  HA  ASP A 230      65.057 178.902 232.633  1.00 20.00           H
ATOM   3616  CB  ASP A 230      67.012 178.054 232.225  1.00 20.00           C
ATOM   3617 1HB  ASP A 230      67.694 177.381 232.745  1.00 20.00           H
ATOM   3618 2HB  ASP A 230      66.927 177.692 231.201  1.00 20.00           H
ATOM   3619  CG  ASP A 230      67.588 179.471 232.224  1.00 20.00           C
ATOM   3620  OD1 ASP A 230      66.853 180.383 232.660  1.00 20.00           O
ATOM   3621  OD2 ASP A 230      68.751 179.611 231.787  1.00 20.00           O
ATOM   3622  HN  ASP A 230      66.683 177.877 234.697  1.00 20.00           H
ATOM   3623  N   GLU A 231      64.725 175.871 233.492  1.00 20.00           N
ATOM   3624  CA  GLU A 231      63.899 174.690 233.301  1.00 20.00           C
ATOM   3625  C   GLU A 231      62.467 174.963 233.765  1.00 20.00           C
ATOM   3626  O   GLU A 231      61.586 174.122 233.599  1.00 20.00           O
ATOM   3627  HA  GLU A 231      63.910 174.500 232.227  1.00 20.00           H
ATOM   3628  CB  GLU A 231      64.491 173.483 234.030  1.00 20.00           C
ATOM   3629 1HB  GLU A 231      64.530 173.683 235.101  1.00 20.00           H
ATOM   3630 2HB  GLU A 231      63.922 172.587 233.779  1.00 20.00           H
ATOM   3631  CG  GLU A 231      65.929 173.220 233.578  1.00 20.00           C
ATOM   3632 1HG  GLU A 231      65.960 173.115 232.493  1.00 20.00           H
ATOM   3633 2HG  GLU A 231      66.556 174.075 233.833  1.00 20.00           H
ATOM   3634  CD  GLU A 231      66.488 171.956 234.234  1.00 20.00           C
ATOM   3635  OE1 GLU A 231      66.797 172.033 235.443  1.00 20.00           O
ATOM   3636  OE2 GLU A 231      66.594 170.941 233.512  1.00 20.00           O
ATOM   3637  HN  GLU A 231      65.097 175.980 234.414  1.00 20.00           H
ATOM   3638  N   TYR A 232      62.280 176.143 234.339  1.00 20.00           N
ATOM   3639  CA  TYR A 232      60.947 176.597 234.699  1.00 20.00           C
ATOM   3640  C   TYR A 232      60.869 178.125 234.695  1.00 20.00           C
ATOM   3641  O   TYR A 232      61.454 178.782 235.554  1.00 20.00           O
ATOM   3642  HA  TYR A 232      60.247 176.203 233.962  1.00 20.00           H
ATOM   3643  CB  TYR A 232      60.698 176.089 236.120  1.00 20.00           C
ATOM   3644 1HB  TYR A 232      60.936 176.884 236.826  1.00 20.00           H
ATOM   3645 2HB  TYR A 232      59.637 175.866 236.235  1.00 20.00           H
ATOM   3646  CG  TYR A 232      61.508 174.843 236.487  1.00 20.00           C
ATOM   3647  CD1 TYR A 232      62.081 174.736 237.737  1.00 20.00           C
ATOM   3648  HD1 TYR A 232      61.957 175.539 238.464  1.00 20.00           H
ATOM   3649  CD2 TYR A 232      61.665 173.827 235.566  1.00 20.00           C
ATOM   3650  HD2 TYR A 232      61.213 173.912 234.578  1.00 20.00           H
ATOM   3651  CE1 TYR A 232      62.843 173.564 238.082  1.00 20.00           C
ATOM   3652  HE1 TYR A 232      63.301 173.467 239.067  1.00 20.00           H
ATOM   3653  CE2 TYR A 232      62.428 172.655 235.911  1.00 20.00           C
ATOM   3654  HE2 TYR A 232      62.560 171.845 235.194  1.00 20.00           H
ATOM   3655  CZ  TYR A 232      62.979 172.581 237.152  1.00 20.00           C
ATOM   3656  HH  TYR A 232      64.079 171.059 236.652  1.00 20.00           H
ATOM   3657  OH  TYR A 232      63.698 171.474 237.478  1.00 20.00           O
ATOM   3658  HN  TYR A 232      63.017 176.782 234.557  1.00 20.00           H
ATOM   3659  N   MET A 233      60.140 178.646 233.718  1.00 20.00           N
ATOM   3660  CA  MET A 233      59.740 180.042 233.746  1.00 20.00           C
ATOM   3661  C   MET A 233      60.902 180.954 233.349  1.00 20.00           C
ATOM   3662  O   MET A 233      60.693 182.002 232.739  1.00 20.00           O
ATOM   3663  HA  MET A 233      58.934 180.131 233.018  1.00 20.00           H
ATOM   3664  CB  MET A 233      59.262 180.408 235.153  1.00 20.00           C
ATOM   3665 1HB  MET A 233      60.103 180.380 235.846  1.00 20.00           H
ATOM   3666 2HB  MET A 233      58.879 181.428 235.157  1.00 20.00           H
ATOM   3667  CG  MET A 233      58.171 179.446 235.629  1.00 20.00           C
ATOM   3668 1HG  MET A 233      58.587 178.448 235.762  1.00 20.00           H
ATOM   3669 2HG  MET A 233      57.791 179.766 236.599  1.00 20.00           H
ATOM   3670  SD  MET A 233      56.840 179.397 234.440  1.00 20.00           S
ATOM   3671  CE  MET A 233      57.211 177.854 233.623  1.00 20.00           C
ATOM   3672 1HE  MET A 233      58.203 177.909 233.175  1.00 20.00           H
ATOM   3673 2HE  MET A 233      57.186 177.042 234.350  1.00 20.00           H
ATOM   3674 3HE  MET A 233      56.471 177.668 232.845  1.00 20.00           H
ATOM   3675  HN  MET A 233      59.826 178.132 232.920  1.00 20.00           H
ATOM   3676  N   GLY A 234      62.101 180.523 233.710  1.00 20.00           N
ATOM   3677  CA  GLY A 234      63.307 181.182 233.239  1.00 20.00           C
ATOM   3678  C   GLY A 234      63.990 181.951 234.372  1.00 20.00           C
ATOM   3679  O   GLY A 234      63.320 182.501 235.246  1.00 20.00           O
ATOM   3680 1HA  GLY A 234      63.995 180.442 232.831  1.00 20.00           H
ATOM   3681 2HA  GLY A 234      63.058 181.867 232.429  1.00 20.00           H
ATOM   3682  HN  GLY A 234      62.256 179.739 234.312  1.00 20.00           H
ATOM   3683  N   GLY A 235      65.314 181.965 234.321  1.00 20.00           N
ATOM   3684  CA  GLY A 235      66.092 182.717 235.291  1.00 20.00           C
ATOM   3685  C   GLY A 235      66.486 184.087 234.734  1.00 20.00           C
ATOM   3686  O   GLY A 235      66.104 184.441 233.620  1.00 20.00           O
ATOM   3687 1HA  GLY A 235      65.514 182.845 236.206  1.00 20.00           H
ATOM   3688 2HA  GLY A 235      66.989 182.157 235.556  1.00 20.00           H
ATOM   3689  HN  GLY A 235      65.852 181.475 233.635  1.00 20.00           H
ATOM   3690  N   GLN A 236      67.245 184.820 235.536  1.00 20.00           N
ATOM   3691  CA  GLN A 236      67.640 186.168 235.166  1.00 20.00           C
ATOM   3692  C   GLN A 236      68.631 186.129 234.000  1.00 20.00           C
ATOM   3693  O   GLN A 236      69.542 185.304 233.983  1.00 20.00           O
ATOM   3694  HA  GLN A 236      66.721 186.664 234.853  1.00 20.00           H
ATOM   3695  CB  GLN A 236      68.230 186.915 236.363  1.00 20.00           C
ATOM   3696 1HB  GLN A 236      69.010 186.309 236.826  1.00 20.00           H
ATOM   3697 2HB  GLN A 236      68.703 187.837 236.025  1.00 20.00           H
ATOM   3698  CG  GLN A 236      67.148 187.238 237.395  1.00 20.00           C
ATOM   3699 1HG  GLN A 236      66.343 187.798 236.920  1.00 20.00           H
ATOM   3700 2HG  GLN A 236      66.714 186.313 237.774  1.00 20.00           H
ATOM   3701  CD  GLN A 236      67.724 188.051 238.557  1.00 20.00           C
ATOM   3702  OE1 GLN A 236      67.580 189.260 238.634  1.00 20.00           O
ATOM   3703  NE2 GLN A 236      68.383 187.322 239.453  1.00 20.00           N
ATOM   3704 1HE2 GLN A 236      68.465 186.333 239.330  1.00 20.00           H
ATOM   3705 2HE2 GLN A 236      68.796 187.763 240.250  1.00 20.00           H
ATOM   3706  HN  GLN A 236      67.587 184.507 236.422  1.00 20.00           H
ATOM   3707  N   HIS A 237      68.419 187.033 233.055  1.00 20.00           N
ATOM   3708  CA  HIS A 237      69.304 187.138 231.908  1.00 20.00           C
ATOM   3709  C   HIS A 237      70.651 187.714 232.350  1.00 20.00           C
ATOM   3710  O   HIS A 237      70.700 188.748 233.013  1.00 20.00           O
ATOM   3711  HA  HIS A 237      69.457 186.124 231.537  1.00 20.00           H
ATOM   3712  CB  HIS A 237      68.650 187.951 230.789  1.00 20.00           C
ATOM   3713 1HB  HIS A 237      67.669 187.529 230.573  1.00 20.00           H
ATOM   3714 2HB  HIS A 237      68.488 188.970 231.141  1.00 20.00           H
ATOM   3715  CG  HIS A 237      69.455 187.997 229.512  1.00 20.00           C
ATOM   3716  ND1 HIS A 237      69.134 188.829 228.453  1.00 20.00           N
ATOM   3717  HD1 HIS A 237      68.363 189.465 228.422  1.00 20.00           H
ATOM   3718  CD2 HIS A 237      70.570 187.308 229.136  1.00 20.00           C
ATOM   3719  HD2 HIS A 237      71.092 186.564 229.737  1.00 20.00           H
ATOM   3720  CE1 HIS A 237      70.022 188.639 227.489  1.00 20.00           C
ATOM   3721  HE1 HIS A 237      70.040 189.148 226.525  1.00 20.00           H
ATOM   3722  NE2 HIS A 237      70.911 187.696 227.913  1.00 20.00           N
ATOM   3723  HN  HIS A 237      67.661 187.685 233.064  1.00 20.00           H
ATOM   3724  N   PRO A 238      71.764 187.058 231.992  1.00 20.00           N
ATOM   3725  CA  PRO A 238      73.083 187.512 232.437  1.00 20.00           C
ATOM   3726  C   PRO A 238      73.487 188.830 231.796  1.00 20.00           C
ATOM   3727  O   PRO A 238      74.433 189.477 232.242  1.00 20.00           O
ATOM   3728  HA  PRO A 238      73.072 187.709 233.509  1.00 20.00           H
ATOM   3729  CB  PRO A 238      74.017 186.372 232.026  1.00 20.00           C
ATOM   3730 1HB  PRO A 238      75.008 186.740 231.761  1.00 20.00           H
ATOM   3731 2HB  PRO A 238      74.151 185.652 232.833  1.00 20.00           H
ATOM   3732  CG  PRO A 238      73.324 185.754 230.845  1.00 20.00           C
ATOM   3733 1HG  PRO A 238      73.570 186.282 229.923  1.00 20.00           H
ATOM   3734 2HG  PRO A 238      73.628 184.716 230.708  1.00 20.00           H
ATOM   3735  CD  PRO A 238      71.858 185.852 231.149  1.00 20.00           C
ATOM   3736 1HD  PRO A 238      71.265 185.950 230.240  1.00 20.00           H
ATOM   3737 2HD  PRO A 238      71.497 184.967 231.673  1.00 20.00           H
ATOM   3738  N   THR A 239      72.750 189.197 230.758  1.00 20.00           N
ATOM   3739  CA  THR A 239      73.082 190.382 229.986  1.00 20.00           C
ATOM   3740  C   THR A 239      72.236 191.572 230.447  1.00 20.00           C
ATOM   3741  O   THR A 239      72.704 192.709 230.442  1.00 20.00           O
ATOM   3742  HA  THR A 239      74.124 190.637 230.178  1.00 20.00           H
ATOM   3743  HB  THR A 239      71.853 190.102 228.217  1.00 20.00           H
ATOM   3744  CB  THR A 239      72.903 190.047 228.504  1.00 20.00           C
ATOM   3745  OG1 THR A 239      73.513 188.768 228.361  1.00 20.00           O
ATOM   3746  HG1 THR A 239      73.069 188.257 227.625  1.00 20.00           H
ATOM   3747  CG2 THR A 239      73.729 190.958 227.594  1.00 20.00           C
ATOM   3748 1HG2 THR A 239      73.429 191.995 227.748  1.00 20.00           H
ATOM   3749 2HG2 THR A 239      73.560 190.682 226.553  1.00 20.00           H
ATOM   3750 3HG2 THR A 239      74.787 190.847 227.832  1.00 20.00           H
ATOM   3751  HN  THR A 239      71.942 188.699 230.442  1.00 20.00           H
ATOM   3752  N   ASN A 240      71.006 191.268 230.833  1.00 20.00           N
ATOM   3753  CA  ASN A 240      70.110 192.289 231.350  1.00 20.00           C
ATOM   3754  C   ASN A 240      69.306 191.712 232.517  1.00 20.00           C
ATOM   3755  O   ASN A 240      68.413 190.891 232.314  1.00 20.00           O
ATOM   3756  HA  ASN A 240      70.759 193.110 231.656  1.00 20.00           H
ATOM   3757  CB  ASN A 240      69.122 192.750 230.277  1.00 20.00           C
ATOM   3758 1HB  ASN A 240      69.650 192.914 229.338  1.00 20.00           H
ATOM   3759 2HB  ASN A 240      68.385 191.967 230.096  1.00 20.00           H
ATOM   3760  CG  ASN A 240      68.413 194.037 230.702  1.00 20.00           C
ATOM   3761  OD1 ASN A 240      67.907 194.163 231.805  1.00 20.00           O
ATOM   3762  ND2 ASN A 240      68.405 194.984 229.767  1.00 20.00           N
ATOM   3763 1HD2 ASN A 240      68.839 194.816 228.882  1.00 20.00           H
ATOM   3764 2HD2 ASN A 240      67.964 195.863 229.950  1.00 20.00           H
ATOM   3765  HN  ASN A 240      70.620 190.346 230.797  1.00 20.00           H
ATOM   3766  N   PRO A 241      69.607 192.128 233.755  1.00 20.00           N
ATOM   3767  CA  PRO A 241      69.110 191.413 234.933  1.00 20.00           C
ATOM   3768  C   PRO A 241      67.606 191.553 235.101  1.00 20.00           C
ATOM   3769  O   PRO A 241      67.009 190.899 235.955  1.00 20.00           O
ATOM   3770  HA  PRO A 241      69.285 190.343 234.825  1.00 20.00           H
ATOM   3771  CB  PRO A 241      69.872 192.054 236.094  1.00 20.00           C
ATOM   3772 1HB  PRO A 241      69.274 192.073 237.005  1.00 20.00           H
ATOM   3773 2HB  PRO A 241      70.786 191.507 236.325  1.00 20.00           H
ATOM   3774  CG  PRO A 241      70.170 193.441 235.602  1.00 20.00           C
ATOM   3775 1HG  PRO A 241      69.333 194.114 235.787  1.00 20.00           H
ATOM   3776 2HG  PRO A 241      71.036 193.864 236.112  1.00 20.00           H
ATOM   3777  CD  PRO A 241      70.429 193.292 234.131  1.00 20.00           C
ATOM   3778 1HD  PRO A 241      70.137 194.186 233.579  1.00 20.00           H
ATOM   3779 2HD  PRO A 241      71.486 193.121 233.925  1.00 20.00           H
ATOM   3780  N   ASN A 242      67.027 192.410 234.273  1.00 20.00           N
ATOM   3781  CA  ASN A 242      65.593 192.640 234.315  1.00 20.00           C
ATOM   3782  C   ASN A 242      64.915 191.811 233.223  1.00 20.00           C
ATOM   3783  O   ASN A 242      63.690 191.810 233.110  1.00 20.00           O
ATOM   3784  HA  ASN A 242      65.285 192.342 235.317  1.00 20.00           H
ATOM   3785  CB  ASN A 242      65.264 194.113 234.063  1.00 20.00           C
ATOM   3786 1HB  ASN A 242      65.685 194.425 233.108  1.00 20.00           H
ATOM   3787 2HB  ASN A 242      64.184 194.241 233.992  1.00 20.00           H
ATOM   3788  CG  ASN A 242      65.815 194.998 235.183  1.00 20.00           C
ATOM   3789  OD1 ASN A 242      65.182 195.221 236.202  1.00 20.00           O
ATOM   3790  ND2 ASN A 242      67.027 195.487 234.939  1.00 20.00           N
ATOM   3791 1HD2 ASN A 242      67.493 195.265 234.082  1.00 20.00           H
ATOM   3792 2HD2 ASN A 242      67.473 196.078 235.611  1.00 20.00           H
ATOM   3793  HN  ASN A 242      67.520 192.942 233.584  1.00 20.00           H
ATOM   3794  N   LEU A 243      65.741 191.124 232.447  1.00 20.00           N
ATOM   3795  CA  LEU A 243      65.235 190.270 231.387  1.00 20.00           C
ATOM   3796  C   LEU A 243      65.251 188.814 231.859  1.00 20.00           C
ATOM   3797  O   LEU A 243      65.901 188.487 232.851  1.00 20.00           O
ATOM   3798  HA  LEU A 243      64.202 190.560 231.198  1.00 20.00           H
ATOM   3799  CB  LEU A 243      66.015 190.504 230.092  1.00 20.00           C
ATOM   3800 1HB  LEU A 243      67.071 190.314 230.287  1.00 20.00           H
ATOM   3801 2HB  LEU A 243      65.689 189.768 229.356  1.00 20.00           H
ATOM   3802  CG  LEU A 243      65.883 191.897 229.472  1.00 20.00           C
ATOM   3803  HG  LEU A 243      66.241 192.628 230.196  1.00 20.00           H
ATOM   3804  CD1 LEU A 243      66.761 192.027 228.225  1.00 20.00           C
ATOM   3805 1HD1 LEU A 243      67.804 191.863 228.497  1.00 20.00           H
ATOM   3806 2HD1 LEU A 243      66.456 191.286 227.487  1.00 20.00           H
ATOM   3807 3HD1 LEU A 243      66.648 193.027 227.805  1.00 20.00           H
ATOM   3808  CD2 LEU A 243      64.419 192.230 229.179  1.00 20.00           C
ATOM   3809 1HD2 LEU A 243      64.012 191.497 228.482  1.00 20.00           H
ATOM   3810 2HD2 LEU A 243      63.848 192.205 230.107  1.00 20.00           H
ATOM   3811 3HD2 LEU A 243      64.353 193.225 228.739  1.00 20.00           H
ATOM   3812  HN  LEU A 243      66.737 191.146 232.534  1.00 20.00           H
ATOM   3813  N   LEU A 244      64.527 187.980 231.127  1.00 20.00           N
ATOM   3814  CA  LEU A 244      64.553 186.549 231.378  1.00 20.00           C
ATOM   3815  C   LEU A 244      65.704 185.919 230.591  1.00 20.00           C
ATOM   3816  O   LEU A 244      65.995 186.333 229.470  1.00 20.00           O
ATOM   3817  HA  LEU A 244      64.744 186.407 232.442  1.00 20.00           H
ATOM   3818  CB  LEU A 244      63.188 185.927 231.076  1.00 20.00           C
ATOM   3819 1HB  LEU A 244      62.883 186.239 230.077  1.00 20.00           H
ATOM   3820 2HB  LEU A 244      63.303 184.844 231.051  1.00 20.00           H
ATOM   3821  CG  LEU A 244      62.063 186.271 232.054  1.00 20.00           C
ATOM   3822  HG  LEU A 244      62.394 186.012 233.059  1.00 20.00           H
ATOM   3823  CD1 LEU A 244      61.772 187.773 232.047  1.00 20.00           C
ATOM   3824 1HD1 LEU A 244      62.570 188.301 232.569  1.00 20.00           H
ATOM   3825 2HD1 LEU A 244      61.714 188.128 231.018  1.00 20.00           H
ATOM   3826 3HD1 LEU A 244      60.823 187.961 232.550  1.00 20.00           H
ATOM   3827  CD2 LEU A 244      60.811 185.443 231.761  1.00 20.00           C
ATOM   3828 1HD2 LEU A 244      60.528 185.569 230.716  1.00 20.00           H
ATOM   3829 2HD2 LEU A 244      61.016 184.391 231.959  1.00 20.00           H
ATOM   3830 3HD2 LEU A 244      59.995 185.780 232.401  1.00 20.00           H
ATOM   3831  HN  LEU A 244      63.933 188.267 230.376  1.00 20.00           H
ATOM   3832  N   SER A 245      66.328 184.927 231.209  1.00 20.00           N
ATOM   3833  CA  SER A 245      67.402 184.197 230.558  1.00 20.00           C
ATOM   3834  C   SER A 245      67.023 183.892 229.107  1.00 20.00           C
ATOM   3835  O   SER A 245      65.926 183.407 228.837  1.00 20.00           O
ATOM   3836  HA  SER A 245      68.266 184.860 230.596  1.00 20.00           H
ATOM   3837  CB  SER A 245      67.721 182.901 231.307  1.00 20.00           C
ATOM   3838 1HB  SER A 245      68.384 183.120 232.144  1.00 20.00           H
ATOM   3839 2HB  SER A 245      66.803 182.489 231.726  1.00 20.00           H
ATOM   3840  OG  SER A 245      68.332 181.932 230.460  1.00 20.00           O
ATOM   3841  HG  SER A 245      68.527 181.099 230.978  1.00 20.00           H
ATOM   3842  HN  SER A 245      66.111 184.621 232.136  1.00 20.00           H
ATOM   3843  N   PRO A 246      67.920 184.169 228.151  1.00 20.00           N
ATOM   3844  CA  PRO A 246      67.676 183.794 226.756  1.00 20.00           C
ATOM   3845  C   PRO A 246      67.713 182.289 226.548  1.00 20.00           C
ATOM   3846  O   PRO A 246      67.347 181.797 225.482  1.00 20.00           O
ATOM   3847  HA  PRO A 246      66.674 184.098 226.454  1.00 20.00           H
ATOM   3848  CB  PRO A 246      68.796 184.501 225.990  1.00 20.00           C
ATOM   3849 1HB  PRO A 246      69.108 183.928 225.116  1.00 20.00           H
ATOM   3850 2HB  PRO A 246      68.481 185.481 225.631  1.00 20.00           H
ATOM   3851  CG  PRO A 246      69.903 184.613 227.000  1.00 20.00           C
ATOM   3852 1HG  PRO A 246      70.503 183.703 227.029  1.00 20.00           H
ATOM   3853 2HG  PRO A 246      70.578 185.432 226.755  1.00 20.00           H
ATOM   3854  CD  PRO A 246      69.217 184.851 228.313  1.00 20.00           C
ATOM   3855 1HD  PRO A 246      69.787 184.437 229.145  1.00 20.00           H
ATOM   3856 2HD  PRO A 246      69.089 185.915 228.512  1.00 20.00           H
ATOM   3857  N   ALA A 247      68.159 181.592 227.583  1.00 20.00           N
ATOM   3858  CA  ALA A 247      68.092 180.141 227.592  1.00 20.00           C
ATOM   3859  C   ALA A 247      66.722 179.701 228.111  1.00 20.00           C
ATOM   3860  O   ALA A 247      66.508 178.522 228.389  1.00 20.00           O
ATOM   3861  HA  ALA A 247      68.210 179.796 226.565  1.00 20.00           H
ATOM   3862  CB  ALA A 247      69.241 179.582 228.435  1.00 20.00           C
ATOM   3863 1HB  ALA A 247      70.160 180.118 228.198  1.00 20.00           H
ATOM   3864 2HB  ALA A 247      69.010 179.707 229.493  1.00 20.00           H
ATOM   3865 3HB  ALA A 247      69.371 178.522 228.214  1.00 20.00           H
ATOM   3866  HN  ALA A 247      68.560 182.002 228.402  1.00 20.00           H
ATOM   3867  N   SER A 248      65.828 180.673 228.224  1.00 20.00           N
ATOM   3868  CA  SER A 248      64.412 180.375 228.361  1.00 20.00           C
ATOM   3869  C   SER A 248      63.649 180.894 227.141  1.00 20.00           C
ATOM   3870  O   SER A 248      63.907 181.998 226.665  1.00 20.00           O
ATOM   3871  HA  SER A 248      64.350 179.288 228.418  1.00 20.00           H
ATOM   3872  CB  SER A 248      63.842 180.986 229.643  1.00 20.00           C
ATOM   3873 1HB  SER A 248      64.224 180.439 230.505  1.00 20.00           H
ATOM   3874 2HB  SER A 248      64.189 182.015 229.739  1.00 20.00           H
ATOM   3875  OG  SER A 248      62.418 180.962 229.658  1.00 20.00           O
ATOM   3876  HG  SER A 248      62.078 181.367 230.507  1.00 20.00           H
ATOM   3877  HN  SER A 248      66.057 181.646 228.224  1.00 20.00           H
ATOM   3878  N   PHE A 249      62.723 180.072 226.669  1.00 20.00           N
ATOM   3879  CA  PHE A 249      61.887 180.453 225.544  1.00 20.00           C
ATOM   3880  C   PHE A 249      60.966 181.618 225.914  1.00 20.00           C
ATOM   3881  O   PHE A 249      60.468 182.323 225.038  1.00 20.00           O
ATOM   3882  HA  PHE A 249      62.551 180.760 224.736  1.00 20.00           H
ATOM   3883  CB  PHE A 249      61.031 179.235 225.189  1.00 20.00           C
ATOM   3884 1HB  PHE A 249      61.625 178.333 225.330  1.00 20.00           H
ATOM   3885 2HB  PHE A 249      60.194 179.177 225.885  1.00 20.00           H
ATOM   3886  CG  PHE A 249      60.486 179.252 223.759  1.00 20.00           C
ATOM   3887  CD1 PHE A 249      61.100 178.522 222.789  1.00 20.00           C
ATOM   3888  HD1 PHE A 249      61.979 177.925 223.031  1.00 20.00           H
ATOM   3889  HD2 PHE A 249      58.898 180.583 224.235  1.00 20.00           H
ATOM   3890  CD2 PHE A 249      59.389 179.998 223.458  1.00 20.00           C
ATOM   3891  CE1 PHE A 249      60.594 178.538 221.462  1.00 20.00           C
ATOM   3892  HE1 PHE A 249      61.086 177.953 220.685  1.00 20.00           H
ATOM   3893  CE2 PHE A 249      58.884 180.013 222.131  1.00 20.00           C
ATOM   3894  HE2 PHE A 249      58.005 180.611 221.890  1.00 20.00           H
ATOM   3895  CZ  PHE A 249      59.497 179.283 221.161  1.00 20.00           C
ATOM   3896  HZ  PHE A 249      59.109 179.295 220.143  1.00 20.00           H
ATOM   3897  HN  PHE A 249      62.540 179.162 227.042  1.00 20.00           H
ATOM   3898  N   PHE A 250      60.769 181.784 227.214  1.00 20.00           N
ATOM   3899  CA  PHE A 250      59.933 182.863 227.712  1.00 20.00           C
ATOM   3900  C   PHE A 250      60.630 184.216 227.548  1.00 20.00           C
ATOM   3901  O   PHE A 250      60.011 185.263 227.731  1.00 20.00           O
ATOM   3902  HA  PHE A 250      59.014 182.857 227.127  1.00 20.00           H
ATOM   3903  CB  PHE A 250      59.702 182.599 229.201  1.00 20.00           C
ATOM   3904 1HB  PHE A 250      60.668 182.526 229.701  1.00 20.00           H
ATOM   3905 2HB  PHE A 250      59.183 183.454 229.635  1.00 20.00           H
ATOM   3906  CG  PHE A 250      58.897 181.331 229.490  1.00 20.00           C
ATOM   3907  CD1 PHE A 250      57.677 181.154 228.916  1.00 20.00           C
ATOM   3908  HD1 PHE A 250      57.273 181.916 228.249  1.00 20.00           H
ATOM   3909  HD2 PHE A 250      60.378 180.522 230.783  1.00 20.00           H
ATOM   3910  CD2 PHE A 250      59.400 180.381 230.322  1.00 20.00           C
ATOM   3911  CE1 PHE A 250      56.929 179.977 229.184  1.00 20.00           C
ATOM   3912  HE1 PHE A 250      55.951 179.836 228.724  1.00 20.00           H
ATOM   3913  CE2 PHE A 250      58.653 179.204 230.591  1.00 20.00           C
ATOM   3914  HE2 PHE A 250      59.057 178.442 231.258  1.00 20.00           H
ATOM   3915  CZ  PHE A 250      57.433 179.027 230.016  1.00 20.00           C
ATOM   3916  HZ  PHE A 250      56.859 178.123 230.223  1.00 20.00           H
ATOM   3917  HN  PHE A 250      61.167 181.198 227.919  1.00 20.00           H
ATOM   3918  N   SER A 251      61.908 184.150 227.205  1.00 20.00           N
ATOM   3919  CA  SER A 251      62.648 185.346 226.843  1.00 20.00           C
ATOM   3920  C   SER A 251      62.229 185.820 225.450  1.00 20.00           C
ATOM   3921  O   SER A 251      62.535 186.944 225.055  1.00 20.00           O
ATOM   3922  HA  SER A 251      62.383 186.089 227.596  1.00 20.00           H
ATOM   3923  CB  SER A 251      64.157 185.094 226.886  1.00 20.00           C
ATOM   3924 1HB  SER A 251      64.686 186.024 226.675  1.00 20.00           H
ATOM   3925 2HB  SER A 251      64.444 184.786 227.891  1.00 20.00           H
ATOM   3926  OG  SER A 251      64.559 184.097 225.951  1.00 20.00           O
ATOM   3927  HG  SER A 251      65.547 183.957 226.004  1.00 20.00           H
ATOM   3928  HN  SER A 251      62.435 183.300 227.172  1.00 20.00           H
ATOM   3929  N   SER A 252      61.535 184.940 224.744  1.00 20.00           N
ATOM   3930  CA  SER A 252      61.105 185.238 223.389  1.00 20.00           C
ATOM   3931  C   SER A 252      59.700 185.843 223.406  1.00 20.00           C
ATOM   3932  O   SER A 252      59.213 186.320 222.382  1.00 20.00           O
ATOM   3933  HA  SER A 252      61.828 185.961 223.010  1.00 20.00           H
ATOM   3934  CB  SER A 252      61.133 183.984 222.513  1.00 20.00           C
ATOM   3935 1HB  SER A 252      62.069 183.450 222.675  1.00 20.00           H
ATOM   3936 2HB  SER A 252      60.328 183.314 222.815  1.00 20.00           H
ATOM   3937  OG  SER A 252      60.997 184.296 221.129  1.00 20.00           O
ATOM   3938  HG  SER A 252      60.992 183.455 220.588  1.00 20.00           H
ATOM   3939  HN  SER A 252      61.266 184.038 225.084  1.00 20.00           H
ATOM   3940  N   TRP A 253      59.087 185.802 224.580  1.00 20.00           N
ATOM   3941  CA  TRP A 253      57.708 186.237 224.720  1.00 20.00           C
ATOM   3942  C   TRP A 253      57.675 187.759 224.574  1.00 20.00           C
ATOM   3943  O   TRP A 253      58.548 188.455 225.091  1.00 20.00           O
ATOM   3944  HA  TRP A 253      57.130 185.773 223.921  1.00 20.00           H
ATOM   3945  CB  TRP A 253      57.111 185.749 226.042  1.00 20.00           C
ATOM   3946 1HB  TRP A 253      57.871 185.820 226.820  1.00 20.00           H
ATOM   3947 2HB  TRP A 253      56.298 186.416 226.329  1.00 20.00           H
ATOM   3948  CG  TRP A 253      56.582 184.315 225.994  1.00 20.00           C
ATOM   3949  CD1 TRP A 253      57.003 183.305 225.220  1.00 20.00           C
ATOM   3950  HD1 TRP A 253      57.813 183.385 224.495  1.00 20.00           H
ATOM   3951  CD2 TRP A 253      55.509 183.767 226.789  1.00 20.00           C
ATOM   3952  NE1 TRP A 253      56.283 182.152 225.457  1.00 20.00           N
ATOM   3953  HE1 TRP A 253      56.412 181.270 225.004  1.00 20.00           H
ATOM   3954  CE2 TRP A 253      55.346 182.442 226.441  1.00 20.00           C
ATOM   3955  HE3 TRP A 253      54.812 185.416 228.062  1.00 20.00           H
ATOM   3956  CE3 TRP A 253      54.703 184.372 227.770  1.00 20.00           C
ATOM   3957  HZ2 TRP A 253      54.274 180.565 226.732  1.00 20.00           H
ATOM   3958  CZ2 TRP A 253      54.383 181.609 227.025  1.00 20.00           C
ATOM   3959  HZ3 TRP A 253      53.094 183.945 229.110  1.00 20.00           H
ATOM   3960  CZ3 TRP A 253      53.746 183.526 228.343  1.00 20.00           C
ATOM   3961  HH2 TRP A 253      52.799 181.597 228.498  1.00 20.00           H
ATOM   3962  CH2 TRP A 253      53.569 182.190 228.004  1.00 20.00           C
ATOM   3963  HN  TRP A 253      59.517 185.481 225.424  1.00 20.00           H
ATOM   3964  N   GLN A 254      56.658 188.232 223.868  1.00 20.00           N
ATOM   3965  CA  GLN A 254      56.402 189.660 223.790  1.00 20.00           C
ATOM   3966  C   GLN A 254      55.013 189.982 224.346  1.00 20.00           C
ATOM   3967  O   GLN A 254      54.025 189.363 223.954  1.00 20.00           O
ATOM   3968  HA  GLN A 254      57.166 190.127 224.411  1.00 20.00           H
ATOM   3969  CB  GLN A 254      56.547 190.165 222.353  1.00 20.00           C
ATOM   3970 1HB  GLN A 254      55.889 189.597 221.696  1.00 20.00           H
ATOM   3971 2HB  GLN A 254      56.231 191.207 222.296  1.00 20.00           H
ATOM   3972  CG  GLN A 254      57.993 190.038 221.870  1.00 20.00           C
ATOM   3973 1HG  GLN A 254      58.619 190.765 222.388  1.00 20.00           H
ATOM   3974 2HG  GLN A 254      58.378 189.049 222.121  1.00 20.00           H
ATOM   3975  CD  GLN A 254      58.089 190.259 220.359  1.00 20.00           C
ATOM   3976  OE1 GLN A 254      58.217 189.332 219.577  1.00 20.00           O
ATOM   3977  NE2 GLN A 254      58.019 191.536 219.995  1.00 20.00           N
ATOM   3978 1HE2 GLN A 254      57.913 192.249 220.688  1.00 20.00           H
ATOM   3979 2HE2 GLN A 254      58.072 191.784 219.027  1.00 20.00           H
ATOM   3980  HN  GLN A 254      56.018 187.659 223.357  1.00 20.00           H
ATOM   3981  N   ILE A 255      54.983 190.949 225.251  1.00 20.00           N
ATOM   3982  CA  ILE A 255      53.771 191.234 226.001  1.00 20.00           C
ATOM   3983  C   ILE A 255      52.761 191.929 225.085  1.00 20.00           C
ATOM   3984  O   ILE A 255      53.141 192.542 224.089  1.00 20.00           O
ATOM   3985  HA  ILE A 255      53.351 190.280 226.318  1.00 20.00           H
ATOM   3986  HB  ILE A 255      53.218 192.025 227.910  1.00 20.00           H
ATOM   3987  CB  ILE A 255      54.099 192.027 227.268  1.00 20.00           C
ATOM   3988  CG1 ILE A 255      54.413 193.487 226.935  1.00 20.00           C
ATOM   3989 1HG1 ILE A 255      55.232 193.532 226.217  1.00 20.00           H
ATOM   3990 2HG1 ILE A 255      53.547 193.950 226.460  1.00 20.00           H
ATOM   3991  CG2 ILE A 255      55.232 191.362 228.053  1.00 20.00           C
ATOM   3992 1HG2 ILE A 255      55.047 190.290 228.119  1.00 20.00           H
ATOM   3993 2HG2 ILE A 255      56.179 191.538 227.543  1.00 20.00           H
ATOM   3994 3HG2 ILE A 255      55.275 191.786 229.056  1.00 20.00           H
ATOM   3995  CD1 ILE A 255      54.788 194.269 228.196  1.00 20.00           C
ATOM   3996 1HD1 ILE A 255      54.039 194.093 228.968  1.00 20.00           H
ATOM   3997 2HD1 ILE A 255      55.763 193.936 228.553  1.00 20.00           H
ATOM   3998 3HD1 ILE A 255      54.829 195.333 227.964  1.00 20.00           H
ATOM   3999  HN  ILE A 255      55.765 191.531 225.474  1.00 20.00           H
ATOM   4000  N   VAL A 256      51.495 191.808 225.455  1.00 20.00           N
ATOM   4001  CA  VAL A 256      50.450 192.586 224.811  1.00 20.00           C
ATOM   4002  C   VAL A 256      49.744 193.450 225.858  1.00 20.00           C
ATOM   4003  O   VAL A 256      49.779 193.142 227.048  1.00 20.00           O
ATOM   4004  HA  VAL A 256      50.928 193.239 224.081  1.00 20.00           H
ATOM   4005  HB  VAL A 256      48.670 192.260 223.679  1.00 20.00           H
ATOM   4006  CB  VAL A 256      49.494 191.656 224.060  1.00 20.00           C
ATOM   4007  CG1 VAL A 256      50.190 191.004 222.864  1.00 20.00           C
ATOM   4008 1HG1 VAL A 256      50.537 191.777 222.179  1.00 20.00           H
ATOM   4009 2HG1 VAL A 256      51.042 190.420 223.214  1.00 20.00           H
ATOM   4010 3HG1 VAL A 256      49.489 190.349 222.348  1.00 20.00           H
ATOM   4011  CG2 VAL A 256      48.908 190.599 224.997  1.00 20.00           C
ATOM   4012 1HG2 VAL A 256      49.715 190.001 225.421  1.00 20.00           H
ATOM   4013 2HG2 VAL A 256      48.359 191.090 225.801  1.00 20.00           H
ATOM   4014 3HG2 VAL A 256      48.232 189.952 224.438  1.00 20.00           H
ATOM   4015  HN  VAL A 256      51.179 191.195 226.179  1.00 20.00           H
ATOM   4016  N   CYS A 257      49.119 194.515 225.376  1.00 20.00           N
ATOM   4017  CA  CYS A 257      48.194 195.275 226.198  1.00 20.00           C
ATOM   4018  C   CYS A 257      49.003 196.248 227.058  1.00 20.00           C
ATOM   4019  O   CYS A 257      48.596 196.589 228.167  1.00 20.00           O
ATOM   4020  HA  CYS A 257      47.539 195.815 225.515  1.00 20.00           H
ATOM   4021  CB  CYS A 257      47.311 194.361 227.050  1.00 20.00           C
ATOM   4022 1HB  CYS A 257      47.932 193.743 227.698  1.00 20.00           H
ATOM   4023 2HB  CYS A 257      46.671 194.960 227.698  1.00 20.00           H
ATOM   4024  SG  CYS A 257      46.285 193.298 225.969  1.00 20.00           S
ATOM   4025  HG  CYS A 257      45.665 192.656 226.954  1.00 20.00           H
ATOM   4026  HN  CYS A 257      49.237 194.858 224.444  1.00 20.00           H
ATOM   4027  N   SER A 258      50.135 196.669 226.512  1.00 20.00           N
ATOM   4028  CA  SER A 258      51.026 197.562 227.233  1.00 20.00           C
ATOM   4029  C   SER A 258      50.849 198.996 226.729  1.00 20.00           C
ATOM   4030  O   SER A 258      51.525 199.911 227.197  1.00 20.00           O
ATOM   4031  HA  SER A 258      50.729 197.485 228.279  1.00 20.00           H
ATOM   4032  CB  SER A 258      52.485 197.124 227.084  1.00 20.00           C
ATOM   4033 1HB  SER A 258      52.580 196.078 227.374  1.00 20.00           H
ATOM   4034 2HB  SER A 258      52.779 197.193 226.036  1.00 20.00           H
ATOM   4035  OG  SER A 258      53.364 197.918 227.876  1.00 20.00           O
ATOM   4036  HG  SER A 258      53.266 198.883 227.633  1.00 20.00           H
ATOM   4037  HN  SER A 258      50.446 196.409 225.598  1.00 20.00           H
ATOM   4038  N   ARG A 259      49.935 199.148 225.781  1.00 20.00           N
ATOM   4039  CA  ARG A 259      49.704 200.443 225.165  1.00 20.00           C
ATOM   4040  C   ARG A 259      48.500 201.132 225.811  1.00 20.00           C
ATOM   4041  O   ARG A 259      47.518 201.435 225.136  1.00 20.00           O
ATOM   4042  HA  ARG A 259      50.621 201.005 225.345  1.00 20.00           H
ATOM   4043  CB  ARG A 259      49.455 200.301 223.662  1.00 20.00           C
ATOM   4044 1HB  ARG A 259      48.602 199.644 223.492  1.00 20.00           H
ATOM   4045 2HB  ARG A 259      49.199 201.272 223.239  1.00 20.00           H
ATOM   4046  CG  ARG A 259      50.688 199.738 222.953  1.00 20.00           C
ATOM   4047 1HG  ARG A 259      51.557 200.355 223.182  1.00 20.00           H
ATOM   4048 2HG  ARG A 259      50.901 198.737 223.326  1.00 20.00           H
ATOM   4049  CD  ARG A 259      50.475 199.689 221.438  1.00 20.00           C
ATOM   4050 1HD  ARG A 259      51.340 199.233 220.956  1.00 20.00           H
ATOM   4051 2HD  ARG A 259      49.613 199.065 221.204  1.00 20.00           H
ATOM   4052  HE  ARG A 259      49.331 201.341 220.702  1.00 20.00           H
ATOM   4053  NE  ARG A 259      50.267 201.057 220.912  1.00 20.00           N
ATOM   4054  CZ  ARG A 259      51.253 201.939 220.700  1.00 20.00           C
ATOM   4055  NH1 ARG A 259      52.526 201.612 220.965  1.00 20.00           N
ATOM   4056 1HH1 ARG A 259      52.745 200.705 221.323  1.00 20.00           H
ATOM   4057 2HH1 ARG A 259      53.256 202.276 220.804  1.00 20.00           H
ATOM   4058  NH2 ARG A 259      50.948 203.152 220.220  1.00 20.00           N
ATOM   4059 1HH2 ARG A 259      51.673 203.822 220.056  1.00 20.00           H
ATOM   4060 2HH2 ARG A 259      49.996 203.388 220.025  1.00 20.00           H
ATOM   4061  HN  ARG A 259      49.360 198.407 225.436  1.00 20.00           H
ATOM   4062  N   LEU A 260      48.617 201.358 227.112  1.00 20.00           N
ATOM   4063  CA  LEU A 260      47.485 201.826 227.894  1.00 20.00           C
ATOM   4064  C   LEU A 260      47.042 203.195 227.372  1.00 20.00           C
ATOM   4065  O   LEU A 260      45.848 203.442 227.205  1.00 20.00           O
ATOM   4066  HA  LEU A 260      46.669 201.119 227.745  1.00 20.00           H
ATOM   4067  CB  LEU A 260      47.825 201.818 229.386  1.00 20.00           C
ATOM   4068 1HB  LEU A 260      48.824 202.233 229.513  1.00 20.00           H
ATOM   4069 2HB  LEU A 260      47.134 202.487 229.899  1.00 20.00           H
ATOM   4070  CG  LEU A 260      47.777 200.453 230.076  1.00 20.00           C
ATOM   4071  HG  LEU A 260      48.557 199.825 229.645  1.00 20.00           H
ATOM   4072  CD1 LEU A 260      48.077 200.584 231.571  1.00 20.00           C
ATOM   4073 1HD1 LEU A 260      49.072 201.010 231.706  1.00 20.00           H
ATOM   4074 2HD1 LEU A 260      47.337 201.237 232.034  1.00 20.00           H
ATOM   4075 3HD1 LEU A 260      48.037 199.600 232.037  1.00 20.00           H
ATOM   4076  CD2 LEU A 260      46.441 199.755 229.819  1.00 20.00           C
ATOM   4077 1HD2 LEU A 260      45.629 200.370 230.206  1.00 20.00           H
ATOM   4078 2HD2 LEU A 260      46.307 199.609 228.747  1.00 20.00           H
ATOM   4079 3HD2 LEU A 260      46.434 198.787 230.321  1.00 20.00           H
ATOM   4080  HN  LEU A 260      49.462 201.227 227.629  1.00 20.00           H
ATOM   4081  N   GLU A 261      48.026 204.047 227.129  1.00 20.00           N
ATOM   4082  CA  GLU A 261      47.752 205.445 226.841  1.00 20.00           C
ATOM   4083  C   GLU A 261      47.074 205.582 225.476  1.00 20.00           C
ATOM   4084  O   GLU A 261      46.297 206.510 225.256  1.00 20.00           O
ATOM   4085  HA  GLU A 261      47.072 205.774 227.627  1.00 20.00           H
ATOM   4086  CB  GLU A 261      49.033 206.279 226.903  1.00 20.00           C
ATOM   4087 1HB  GLU A 261      49.629 205.973 227.763  1.00 20.00           H
ATOM   4088 2HB  GLU A 261      49.569 206.200 225.958  1.00 20.00           H
ATOM   4089  CG  GLU A 261      48.712 207.763 227.094  1.00 20.00           C
ATOM   4090 1HG  GLU A 261      47.663 207.945 226.861  1.00 20.00           H
ATOM   4091 2HG  GLU A 261      48.859 208.039 228.139  1.00 20.00           H
ATOM   4092  CD  GLU A 261      49.598 208.635 226.202  1.00 20.00           C
ATOM   4093  OE1 GLU A 261      49.167 209.772 225.913  1.00 20.00           O
ATOM   4094  OE2 GLU A 261      50.685 208.144 225.829  1.00 20.00           O
ATOM   4095  HN  GLU A 261      48.995 203.797 227.127  1.00 20.00           H
ATOM   4096  N   GLU A 262      47.393 204.645 224.596  1.00 20.00           N
ATOM   4097  CA  GLU A 262      46.684 204.533 223.332  1.00 20.00           C
ATOM   4098  C   GLU A 262      45.198 204.263 223.580  1.00 20.00           C
ATOM   4099  O   GLU A 262      44.339 204.946 223.026  1.00 20.00           O
ATOM   4100  HA  GLU A 262      46.808 205.499 222.844  1.00 20.00           H
ATOM   4101  CB  GLU A 262      47.300 203.443 222.453  1.00 20.00           C
ATOM   4102 1HB  GLU A 262      48.381 203.576 222.407  1.00 20.00           H
ATOM   4103 2HB  GLU A 262      47.001 202.462 222.821  1.00 20.00           H
ATOM   4104  CG  GLU A 262      46.783 203.541 221.016  1.00 20.00           C
ATOM   4105 1HG  GLU A 262      46.934 202.589 220.506  1.00 20.00           H
ATOM   4106 2HG  GLU A 262      45.709 203.731 221.024  1.00 20.00           H
ATOM   4107  CD  GLU A 262      47.498 204.656 220.250  1.00 20.00           C
ATOM   4108  OE1 GLU A 262      48.646 204.405 219.825  1.00 20.00           O
ATOM   4109  OE2 GLU A 262      46.880 205.733 220.108  1.00 20.00           O
ATOM   4110  HN  GLU A 262      48.119 203.972 224.734  1.00 20.00           H
ATOM   4111  N   TYR A 263      44.942 203.264 224.412  1.00 20.00           N
ATOM   4112  CA  TYR A 263      43.590 202.758 224.580  1.00 20.00           C
ATOM   4113  C   TYR A 263      42.693 203.801 225.249  1.00 20.00           C
ATOM   4114  O   TYR A 263      41.542 203.980 224.854  1.00 20.00           O
ATOM   4115  HA  TYR A 263      43.192 202.528 223.591  1.00 20.00           H
ATOM   4116  CB  TYR A 263      43.707 201.539 225.497  1.00 20.00           C
ATOM   4117 1HB  TYR A 263      43.979 201.875 226.498  1.00 20.00           H
ATOM   4118 2HB  TYR A 263      42.730 201.062 225.576  1.00 20.00           H
ATOM   4119  CG  TYR A 263      44.729 200.502 225.028  1.00 20.00           C
ATOM   4120  CD1 TYR A 263      44.918 200.281 223.679  1.00 20.00           C
ATOM   4121  HD1 TYR A 263      44.338 200.846 222.948  1.00 20.00           H
ATOM   4122  CD2 TYR A 263      45.462 199.788 225.953  1.00 20.00           C
ATOM   4123  HD2 TYR A 263      45.313 199.963 227.019  1.00 20.00           H
ATOM   4124  CE1 TYR A 263      45.880 199.305 223.237  1.00 20.00           C
ATOM   4125  HE1 TYR A 263      46.039 199.121 222.174  1.00 20.00           H
ATOM   4126  CE2 TYR A 263      46.424 198.812 225.511  1.00 20.00           C
ATOM   4127  HE2 TYR A 263      47.010 198.241 226.232  1.00 20.00           H
ATOM   4128  CZ  TYR A 263      46.586 198.619 224.175  1.00 20.00           C
ATOM   4129  HH  TYR A 263      47.937 197.272 224.547  1.00 20.00           H
ATOM   4130  OH  TYR A 263      47.495 197.698 223.757  1.00 20.00           O
ATOM   4131  HN  TYR A 263      45.636 202.804 224.965  1.00 20.00           H
ATOM   4132  N   ASN A 264      43.254 204.463 226.251  1.00 20.00           N
ATOM   4133  CA  ASN A 264      42.456 205.285 227.145  1.00 20.00           C
ATOM   4134  C   ASN A 264      42.356 206.701 226.575  1.00 20.00           C
ATOM   4135  O   ASN A 264      41.556 207.508 227.045  1.00 20.00           O
ATOM   4136  HA  ASN A 264      41.487 204.789 227.201  1.00 20.00           H
ATOM   4137  CB  ASN A 264      43.099 205.376 228.530  1.00 20.00           C
ATOM   4138 1HB  ASN A 264      44.049 205.907 228.459  1.00 20.00           H
ATOM   4139 2HB  ASN A 264      42.459 205.956 229.195  1.00 20.00           H
ATOM   4140  CG  ASN A 264      43.330 203.984 229.120  1.00 20.00           C
ATOM   4141  OD1 ASN A 264      42.502 203.094 229.020  1.00 20.00           O
ATOM   4142  ND2 ASN A 264      44.499 203.846 229.740  1.00 20.00           N
ATOM   4143 1HD2 ASN A 264      45.134 204.617 229.786  1.00 20.00           H
ATOM   4144 2HD2 ASN A 264      44.743 202.971 230.159  1.00 20.00           H
ATOM   4145  HN  ASN A 264      44.232 204.443 226.455  1.00 20.00           H
ATOM   4146  N   SER A 265      43.180 206.960 225.570  1.00 20.00           N
ATOM   4147  CA  SER A 265      43.188 208.262 224.925  1.00 20.00           C
ATOM   4148  C   SER A 265      42.434 208.192 223.596  1.00 20.00           C
ATOM   4149  O   SER A 265      41.864 209.186 223.148  1.00 20.00           O
ATOM   4150  HA  SER A 265      42.679 208.931 225.619  1.00 20.00           H
ATOM   4151  CB  SER A 265      44.618 208.756 224.699  1.00 20.00           C
ATOM   4152 1HB  SER A 265      45.180 208.680 225.630  1.00 20.00           H
ATOM   4153 2HB  SER A 265      45.115 208.110 223.974  1.00 20.00           H
ATOM   4154  OG  SER A 265      44.651 210.103 224.234  1.00 20.00           O
ATOM   4155  HG  SER A 265      45.598 210.398 224.106  1.00 20.00           H
ATOM   4156  HN  SER A 265      43.833 206.300 225.198  1.00 20.00           H
ATOM   4157  N   HIS A 266      42.455 207.008 223.002  1.00 20.00           N
ATOM   4158  CA  HIS A 266      41.832 206.810 221.704  1.00 20.00           C
ATOM   4159  C   HIS A 266      40.490 206.097 221.882  1.00 20.00           C
ATOM   4160  O   HIS A 266      39.655 206.105 220.980  1.00 20.00           O
ATOM   4161  HA  HIS A 266      41.655 207.802 221.288  1.00 20.00           H
ATOM   4162  CB  HIS A 266      42.776 206.068 220.756  1.00 20.00           C
ATOM   4163 1HB  HIS A 266      43.761 206.533 220.803  1.00 20.00           H
ATOM   4164 2HB  HIS A 266      42.891 205.042 221.103  1.00 20.00           H
ATOM   4165  CG  HIS A 266      42.313 206.050 219.318  1.00 20.00           C
ATOM   4166  ND1 HIS A 266      41.846 207.178 218.667  1.00 20.00           N
ATOM   4167  HD1 HIS A 266      41.767 208.093 219.064  1.00 20.00           H
ATOM   4168  CD2 HIS A 266      42.252 205.030 218.414  1.00 20.00           C
ATOM   4169  HD2 HIS A 266      42.547 203.997 218.599  1.00 20.00           H
ATOM   4170  CE1 HIS A 266      41.519 206.841 217.428  1.00 20.00           C
ATOM   4171  HE1 HIS A 266      41.120 207.509 216.666  1.00 20.00           H
ATOM   4172  NE2 HIS A 266      41.771 205.509 217.274  1.00 20.00           N
ATOM   4173  HN  HIS A 266      42.887 206.194 223.392  1.00 20.00           H
ATOM   4174  N   GLN A 267      40.325 205.498 223.052  1.00 20.00           N
ATOM   4175  CA  GLN A 267      39.110 204.759 223.350  1.00 20.00           C
ATOM   4176  C   GLN A 267      39.085 203.443 222.570  1.00 20.00           C
ATOM   4177  O   GLN A 267      38.016 202.914 222.273  1.00 20.00           O
ATOM   4178  HA  GLN A 267      39.151 204.554 224.420  1.00 20.00           H
ATOM   4179  CB  GLN A 267      37.869 205.600 223.047  1.00 20.00           C
ATOM   4180 1HB  GLN A 267      37.683 205.606 221.973  1.00 20.00           H
ATOM   4181 2HB  GLN A 267      36.996 205.149 223.518  1.00 20.00           H
ATOM   4182  CG  GLN A 267      38.042 207.035 223.548  1.00 20.00           C
ATOM   4183 1HG  GLN A 267      38.370 207.023 224.588  1.00 20.00           H
ATOM   4184 2HG  GLN A 267      38.823 207.533 222.974  1.00 20.00           H
ATOM   4185  CD  GLN A 267      36.734 207.819 223.429  1.00 20.00           C
ATOM   4186  OE1 GLN A 267      36.133 208.228 224.409  1.00 20.00           O
ATOM   4187  NE2 GLN A 267      36.328 208.007 222.176  1.00 20.00           N
ATOM   4188 1HE2 GLN A 267      36.868 207.645 221.416  1.00 20.00           H
ATOM   4189 2HE2 GLN A 267      35.483 208.509 221.995  1.00 20.00           H
ATOM   4190  HN  GLN A 267      41.002 205.512 223.788  1.00 20.00           H
ATOM   4191  N   SER A 268      40.277 202.953 222.260  1.00 20.00           N
ATOM   4192  CA  SER A 268      40.409 201.655 221.620  1.00 20.00           C
ATOM   4193  C   SER A 268      40.790 200.596 222.657  1.00 20.00           C
ATOM   4194  O   SER A 268      41.064 200.923 223.810  1.00 20.00           O
ATOM   4195  HA  SER A 268      39.427 201.441 221.197  1.00 20.00           H
ATOM   4196  CB  SER A 268      41.448 201.698 220.498  1.00 20.00           C
ATOM   4197 1HB  SER A 268      41.119 202.393 219.726  1.00 20.00           H
ATOM   4198 2HB  SER A 268      42.390 202.080 220.891  1.00 20.00           H
ATOM   4199  OG  SER A 268      41.663 200.413 219.920  1.00 20.00           O
ATOM   4200  HG  SER A 268      42.359 200.472 219.205  1.00 20.00           H
ATOM   4201  HN  SER A 268      41.140 203.425 222.439  1.00 20.00           H
ATOM   4202  N   LEU A 269      40.794 199.350 222.208  1.00 20.00           N
ATOM   4203  CA  LEU A 269      41.063 198.235 223.100  1.00 20.00           C
ATOM   4204  C   LEU A 269      42.415 197.615 222.742  1.00 20.00           C
ATOM   4205  O   LEU A 269      42.836 197.659 221.587  1.00 20.00           O
ATOM   4206  HA  LEU A 269      41.123 198.633 224.113  1.00 20.00           H
ATOM   4207  CB  LEU A 269      39.904 197.237 223.075  1.00 20.00           C
ATOM   4208 1HB  LEU A 269      39.872 196.771 222.089  1.00 20.00           H
ATOM   4209 2HB  LEU A 269      40.115 196.445 223.794  1.00 20.00           H
ATOM   4210  CG  LEU A 269      38.519 197.809 223.382  1.00 20.00           C
ATOM   4211  HG  LEU A 269      38.377 198.705 222.776  1.00 20.00           H
ATOM   4212  CD1 LEU A 269      37.418 196.821 222.991  1.00 20.00           C
ATOM   4213 1HD1 LEU A 269      37.444 196.655 221.914  1.00 20.00           H
ATOM   4214 2HD1 LEU A 269      37.578 195.875 223.508  1.00 20.00           H
ATOM   4215 3HD1 LEU A 269      36.447 197.229 223.272  1.00 20.00           H
ATOM   4216  CD2 LEU A 269      38.414 198.234 224.848  1.00 20.00           C
ATOM   4217 1HD2 LEU A 269      38.691 197.398 225.489  1.00 20.00           H
ATOM   4218 2HD2 LEU A 269      39.086 199.072 225.032  1.00 20.00           H
ATOM   4219 3HD2 LEU A 269      37.389 198.535 225.067  1.00 20.00           H
ATOM   4220  HN  LEU A 269      40.619 199.097 221.257  1.00 20.00           H
ATOM   4221  N   CYS A 270      43.059 197.052 223.754  1.00 20.00           N
ATOM   4222  CA  CYS A 270      44.246 196.244 223.530  1.00 20.00           C
ATOM   4223  C   CYS A 270      43.937 195.236 222.422  1.00 20.00           C
ATOM   4224  O   CYS A 270      42.903 194.571 222.452  1.00 20.00           O
ATOM   4225  HA  CYS A 270      45.037 196.928 223.222  1.00 20.00           H
ATOM   4226  CB  CYS A 270      44.712 195.556 224.814  1.00 20.00           C
ATOM   4227 1HB  CYS A 270      45.163 196.287 225.486  1.00 20.00           H
ATOM   4228 2HB  CYS A 270      43.857 195.127 225.338  1.00 20.00           H
ATOM   4229  SG  CYS A 270      45.923 194.243 224.416  1.00 20.00           S
ATOM   4230  HG  CYS A 270      46.126 193.855 225.672  1.00 20.00           H
ATOM   4231  HN  CYS A 270      42.783 197.141 224.711  1.00 20.00           H
ATOM   4232  N   ASN A 271      44.854 195.153 221.469  1.00 20.00           N
ATOM   4233  CA  ASN A 271      44.755 194.154 220.419  1.00 20.00           C
ATOM   4234  C   ASN A 271      45.902 193.152 220.564  1.00 20.00           C
ATOM   4235  O   ASN A 271      46.614 193.159 221.567  1.00 20.00           O
ATOM   4236  HA  ASN A 271      43.778 193.691 220.556  1.00 20.00           H
ATOM   4237  CB  ASN A 271      44.861 194.797 219.035  1.00 20.00           C
ATOM   4238 1HB  ASN A 271      44.778 194.029 218.266  1.00 20.00           H
ATOM   4239 2HB  ASN A 271      44.031 195.487 218.886  1.00 20.00           H
ATOM   4240  CG  ASN A 271      46.187 195.543 218.876  1.00 20.00           C
ATOM   4241  OD1 ASN A 271      47.243 194.956 218.711  1.00 20.00           O
ATOM   4242  ND2 ASN A 271      46.073 196.867 218.937  1.00 20.00           N
ATOM   4243 1HD2 ASN A 271      45.176 197.286 219.075  1.00 20.00           H
ATOM   4244 2HD2 ASN A 271      46.885 197.443 218.844  1.00 20.00           H
ATOM   4245  HN  ASN A 271      45.652 195.753 221.407  1.00 20.00           H
ATOM   4246  N   GLY A 272      46.046 192.314 219.548  1.00 20.00           N
ATOM   4247  CA  GLY A 272      46.841 191.105 219.681  1.00 20.00           C
ATOM   4248  C   GLY A 272      48.285 191.347 219.239  1.00 20.00           C
ATOM   4249  O   GLY A 272      49.085 190.414 219.183  1.00 20.00           O
ATOM   4250 1HA  GLY A 272      46.825 190.768 220.718  1.00 20.00           H
ATOM   4251 2HA  GLY A 272      46.401 190.309 219.081  1.00 20.00           H
ATOM   4252  HN  GLY A 272      45.632 192.450 218.648  1.00 20.00           H
ATOM   4253  N   THR A 273      48.575 192.604 218.937  1.00 20.00           N
ATOM   4254  CA  THR A 273      49.916 192.984 218.526  1.00 20.00           C
ATOM   4255  C   THR A 273      50.840 193.078 219.743  1.00 20.00           C
ATOM   4256  O   THR A 273      50.650 193.932 220.606  1.00 20.00           O
ATOM   4257  HA  THR A 273      50.314 192.200 217.882  1.00 20.00           H
ATOM   4258  HB  THR A 273      49.378 195.082 218.348  1.00 20.00           H
ATOM   4259  CB  THR A 273      49.816 194.292 217.738  1.00 20.00           C
ATOM   4260  OG1 THR A 273      49.081 193.937 216.570  1.00 20.00           O
ATOM   4261  HG1 THR A 273      48.963 194.739 215.983  1.00 20.00           H
ATOM   4262  CG2 THR A 273      51.171 194.756 217.199  1.00 20.00           C
ATOM   4263 1HG2 THR A 273      51.578 193.993 216.535  1.00 20.00           H
ATOM   4264 2HG2 THR A 273      51.857 194.917 218.030  1.00 20.00           H
ATOM   4265 3HG2 THR A 273      51.043 195.687 216.647  1.00 20.00           H
ATOM   4266  HN  THR A 273      47.914 193.354 218.968  1.00 20.00           H
ATOM   4267  N   PRO A 274      51.852 192.204 219.832  1.00 20.00           N
ATOM   4268  CA  PRO A 274      52.811 192.272 220.938  1.00 20.00           C
ATOM   4269  C   PRO A 274      53.697 193.504 220.858  1.00 20.00           C
ATOM   4270  O   PRO A 274      53.687 194.216 219.855  1.00 20.00           O
ATOM   4271  HA  PRO A 274      52.285 192.362 221.888  1.00 20.00           H
ATOM   4272  CB  PRO A 274      53.620 190.981 220.795  1.00 20.00           C
ATOM   4273 1HB  PRO A 274      54.651 191.115 221.119  1.00 20.00           H
ATOM   4274 2HB  PRO A 274      53.200 190.176 221.398  1.00 20.00           H
ATOM   4275  CG  PRO A 274      53.539 190.670 219.328  1.00 20.00           C
ATOM   4276 1HG  PRO A 274      54.305 191.206 218.769  1.00 20.00           H
ATOM   4277 2HG  PRO A 274      53.693 189.608 219.141  1.00 20.00           H
ATOM   4278  CD  PRO A 274      52.163 191.099 218.907  1.00 20.00           C
ATOM   4279 1HD  PRO A 274      52.145 191.428 217.868  1.00 20.00           H
ATOM   4280 2HD  PRO A 274      51.444 190.286 218.998  1.00 20.00           H
ATOM   4281  N   GLU A 275      54.448 193.724 221.927  1.00 20.00           N
ATOM   4282  CA  GLU A 275      55.490 194.737 221.915  1.00 20.00           C
ATOM   4283  C   GLU A 275      56.737 194.224 222.638  1.00 20.00           C
ATOM   4284  O   GLU A 275      57.482 193.409 222.096  1.00 20.00           O
ATOM   4285  HA  GLU A 275      55.716 194.907 220.862  1.00 20.00           H
ATOM   4286  CB  GLU A 275      54.993 196.043 222.538  1.00 20.00           C
ATOM   4287 1HB  GLU A 275      54.416 195.824 223.437  1.00 20.00           H
ATOM   4288 2HB  GLU A 275      55.837 196.708 222.719  1.00 20.00           H
ATOM   4289  CG  GLU A 275      54.056 196.784 221.583  1.00 20.00           C
ATOM   4290 1HG  GLU A 275      53.225 196.135 221.305  1.00 20.00           H
ATOM   4291 2HG  GLU A 275      53.628 197.651 222.087  1.00 20.00           H
ATOM   4292  CD  GLU A 275      54.800 197.235 220.324  1.00 20.00           C
ATOM   4293  OE1 GLU A 275      55.882 197.839 220.491  1.00 20.00           O
ATOM   4294  OE2 GLU A 275      54.270 196.965 219.225  1.00 20.00           O
ATOM   4295  HN  GLU A 275      54.354 193.225 222.789  1.00 20.00           H
ATOM   4296  N   GLY A 276      56.926 194.723 223.851  1.00 20.00           N
ATOM   4297  CA  GLY A 276      58.206 194.589 224.524  1.00 20.00           C
ATOM   4298  C   GLY A 276      58.410 193.161 225.036  1.00 20.00           C
ATOM   4299  O   GLY A 276      57.480 192.356 225.027  1.00 20.00           O
ATOM   4300 1HA  GLY A 276      59.012 194.851 223.838  1.00 20.00           H
ATOM   4301 2HA  GLY A 276      58.258 195.288 225.358  1.00 20.00           H
ATOM   4302  HN  GLY A 276      56.224 195.210 224.371  1.00 20.00           H
ATOM   4303  N   PRO A 277      59.625 192.823 225.488  1.00 20.00           N
ATOM   4304  CA  PRO A 277      59.829 191.587 226.248  1.00 20.00           C
ATOM   4305  C   PRO A 277      59.179 191.640 227.621  1.00 20.00           C
ATOM   4306  O   PRO A 277      58.771 192.706 228.078  1.00 20.00           O
ATOM   4307  HA  PRO A 277      59.352 190.749 225.740  1.00 20.00           H
ATOM   4308  CB  PRO A 277      61.352 191.469 226.345  1.00 20.00           C
ATOM   4309 1HB  PRO A 277      61.659 190.995 227.277  1.00 20.00           H
ATOM   4310 2HB  PRO A 277      61.760 190.867 225.533  1.00 20.00           H
ATOM   4311  CG  PRO A 277      61.825 192.892 226.269  1.00 20.00           C
ATOM   4312 1HG  PRO A 277      61.804 193.368 227.249  1.00 20.00           H
ATOM   4313 2HG  PRO A 277      62.852 192.948 225.910  1.00 20.00           H
ATOM   4314  CD  PRO A 277      60.883 193.572 225.318  1.00 20.00           C
ATOM   4315 1HD  PRO A 277      60.758 194.627 225.562  1.00 20.00           H
ATOM   4316 2HD  PRO A 277      61.244 193.522 224.291  1.00 20.00           H
ATOM   4317  N   LEU A 278      59.100 190.475 228.248  1.00 20.00           N
ATOM   4318  CA  LEU A 278      58.720 190.404 229.649  1.00 20.00           C
ATOM   4319  C   LEU A 278      59.815 191.047 230.503  1.00 20.00           C
ATOM   4320  O   LEU A 278      61.002 190.857 230.243  1.00 20.00           O
ATOM   4321  HA  LEU A 278      57.804 190.982 229.769  1.00 20.00           H
ATOM   4322  CB  LEU A 278      58.400 188.961 230.045  1.00 20.00           C
ATOM   4323 1HB  LEU A 278      59.214 188.322 229.703  1.00 20.00           H
ATOM   4324 2HB  LEU A 278      58.382 188.899 231.133  1.00 20.00           H
ATOM   4325  CG  LEU A 278      57.084 188.395 229.508  1.00 20.00           C
ATOM   4326  HG  LEU A 278      56.265 188.985 229.919  1.00 20.00           H
ATOM   4327  CD1 LEU A 278      57.013 188.522 227.985  1.00 20.00           C
ATOM   4328 1HD1 LEU A 278      57.087 189.572 227.704  1.00 20.00           H
ATOM   4329 2HD1 LEU A 278      57.837 187.966 227.536  1.00 20.00           H
ATOM   4330 3HD1 LEU A 278      56.066 188.116 227.630  1.00 20.00           H
ATOM   4331  CD2 LEU A 278      56.878 186.952 229.973  1.00 20.00           C
ATOM   4332 1HD2 LEU A 278      57.623 186.309 229.505  1.00 20.00           H
ATOM   4333 2HD2 LEU A 278      56.984 186.901 231.057  1.00 20.00           H
ATOM   4334 3HD2 LEU A 278      55.880 186.618 229.690  1.00 20.00           H
ATOM   4335  HN  LEU A 278      59.289 189.593 227.816  1.00 20.00           H
ATOM   4336  N   ARG A 279      59.377 191.796 231.505  1.00 20.00           N
ATOM   4337  CA  ARG A 279      60.294 192.326 232.499  1.00 20.00           C
ATOM   4338  C   ARG A 279      60.096 191.612 233.838  1.00 20.00           C
ATOM   4339  O   ARG A 279      58.967 191.325 234.232  1.00 20.00           O
ATOM   4340  HA  ARG A 279      61.287 192.133 232.094  1.00 20.00           H
ATOM   4341  CB  ARG A 279      60.084 193.829 232.695  1.00 20.00           C
ATOM   4342 1HB  ARG A 279      59.032 194.030 232.898  1.00 20.00           H
ATOM   4343 2HB  ARG A 279      60.647 194.168 233.565  1.00 20.00           H
ATOM   4344  CG  ARG A 279      60.528 194.611 231.457  1.00 20.00           C
ATOM   4345 1HG  ARG A 279      60.110 194.150 230.562  1.00 20.00           H
ATOM   4346 2HG  ARG A 279      60.137 195.627 231.504  1.00 20.00           H
ATOM   4347  CD  ARG A 279      62.054 194.650 231.351  1.00 20.00           C
ATOM   4348 1HD  ARG A 279      62.470 195.213 232.186  1.00 20.00           H
ATOM   4349 2HD  ARG A 279      62.457 193.639 231.416  1.00 20.00           H
ATOM   4350  HE  ARG A 279      61.735 195.558 229.440  1.00 20.00           H
ATOM   4351  NE  ARG A 279      62.457 195.273 230.070  1.00 20.00           N
ATOM   4352  CZ  ARG A 279      63.729 195.480 229.703  1.00 20.00           C
ATOM   4353  NH1 ARG A 279      64.737 195.118 230.508  1.00 20.00           N
ATOM   4354 1HH1 ARG A 279      64.543 194.690 231.391  1.00 20.00           H
ATOM   4355 2HH1 ARG A 279      65.683 195.275 230.227  1.00 20.00           H
ATOM   4356  NH2 ARG A 279      63.978 196.053 228.518  1.00 20.00           N
ATOM   4357 1HH2 ARG A 279      64.921 196.215 228.228  1.00 20.00           H
ATOM   4358 2HH2 ARG A 279      63.220 196.320 227.923  1.00 20.00           H
ATOM   4359  HN  ARG A 279      58.417 192.040 231.642  1.00 20.00           H
ATOM   4360  N   ARG A 280      61.212 191.346 234.500  1.00 20.00           N
ATOM   4361  CA  ARG A 280      61.175 190.693 235.798  1.00 20.00           C
ATOM   4362  C   ARG A 280      62.396 191.092 236.628  1.00 20.00           C
ATOM   4363  O   ARG A 280      63.509 191.158 236.109  1.00 20.00           O
ATOM   4364  HA  ARG A 280      60.253 191.047 236.261  1.00 20.00           H
ATOM   4365  CB  ARG A 280      61.143 189.171 235.648  1.00 20.00           C
ATOM   4366 1HB  ARG A 280      60.539 188.899 234.783  1.00 20.00           H
ATOM   4367 2HB  ARG A 280      62.151 188.799 235.462  1.00 20.00           H
ATOM   4368  CG  ARG A 280      60.573 188.508 236.904  1.00 20.00           C
ATOM   4369 1HG  ARG A 280      61.057 188.920 237.789  1.00 20.00           H
ATOM   4370 2HG  ARG A 280      59.510 188.734 236.988  1.00 20.00           H
ATOM   4371  CD  ARG A 280      60.775 186.992 236.864  1.00 20.00           C
ATOM   4372 1HD  ARG A 280      61.806 186.762 236.596  1.00 20.00           H
ATOM   4373 2HD  ARG A 280      60.600 186.567 237.852  1.00 20.00           H
ATOM   4374  HE  ARG A 280      59.075 186.931 235.566  1.00 20.00           H
ATOM   4375  NE  ARG A 280      59.850 186.384 235.882  1.00 20.00           N
ATOM   4376  CZ  ARG A 280      59.987 185.145 235.389  1.00 20.00           C
ATOM   4377  NH1 ARG A 280      61.007 184.367 235.776  1.00 20.00           N
ATOM   4378 1HH1 ARG A 280      61.674 184.710 236.438  1.00 20.00           H
ATOM   4379 2HH1 ARG A 280      61.102 183.444 235.404  1.00 20.00           H
ATOM   4380  NH2 ARG A 280      59.088 184.696 234.502  1.00 20.00           N
ATOM   4381 1HH2 ARG A 280      59.175 183.774 234.125  1.00 20.00           H
ATOM   4382 2HH2 ARG A 280      58.330 185.283 234.218  1.00 20.00           H
ATOM   4383  HN  ARG A 280      62.128 191.567 234.165  1.00 20.00           H
ATOM   4384  N   ASN A 281      62.147 191.348 237.904  1.00 20.00           N
ATOM   4385  CA  ASN A 281      63.187 191.856 238.783  1.00 20.00           C
ATOM   4386  C   ASN A 281      62.746 191.688 240.238  1.00 20.00           C
ATOM   4387  O   ASN A 281      62.486 192.672 240.929  1.00 20.00           O
ATOM   4388  HA  ASN A 281      64.074 191.269 238.546  1.00 20.00           H
ATOM   4389  CB  ASN A 281      63.440 193.344 238.534  1.00 20.00           C
ATOM   4390 1HB  ASN A 281      63.527 193.528 237.463  1.00 20.00           H
ATOM   4391 2HB  ASN A 281      62.589 193.925 238.889  1.00 20.00           H
ATOM   4392  CG  ASN A 281      64.713 193.810 239.243  1.00 20.00           C
ATOM   4393  OD1 ASN A 281      65.650 193.056 239.451  1.00 20.00           O
ATOM   4394  ND2 ASN A 281      64.696 195.090 239.601  1.00 20.00           N
ATOM   4395 1HD2 ASN A 281      63.895 195.655 239.400  1.00 20.00           H
ATOM   4396 2HD2 ASN A 281      65.483 195.489 240.071  1.00 20.00           H
ATOM   4397  HN  ASN A 281      61.255 191.214 238.337  1.00 20.00           H
ATOM   4398  N   PRO A 282      62.654 190.444 240.728  1.00 20.00           N
ATOM   4399  CA  PRO A 282      62.117 190.199 242.069  1.00 20.00           C
ATOM   4400  C   PRO A 282      63.041 190.711 243.162  1.00 20.00           C
ATOM   4401  O   PRO A 282      63.675 189.924 243.863  1.00 20.00           O
ATOM   4402  HA  PRO A 282      61.184 190.746 242.207  1.00 20.00           H
ATOM   4403  CB  PRO A 282      61.960 188.678 242.124  1.00 20.00           C
ATOM   4404 1HB  PRO A 282      62.123 188.294 243.132  1.00 20.00           H
ATOM   4405 2HB  PRO A 282      60.960 188.367 241.824  1.00 20.00           H
ATOM   4406  CG  PRO A 282      63.004 188.178 241.168  1.00 20.00           C
ATOM   4407 1HG  PRO A 282      63.976 188.091 241.655  1.00 20.00           H
ATOM   4408 2HG  PRO A 282      62.749 187.189 240.788  1.00 20.00           H
ATOM   4409  CD  PRO A 282      63.044 189.190 240.060  1.00 20.00           C
ATOM   4410 1HD  PRO A 282      64.038 189.262 239.618  1.00 20.00           H
ATOM   4411 2HD  PRO A 282      62.355 188.931 239.256  1.00 20.00           H
ATOM   4412  N   GLY A 283      63.092 192.030 243.280  1.00 20.00           N
ATOM   4413  CA  GLY A 283      63.842 192.837 242.333  1.00 20.00           C
ATOM   4414  C   GLY A 283      63.553 194.327 242.533  1.00 20.00           C
ATOM   4415  O   GLY A 283      64.259 195.177 241.995  1.00 20.00           O
ATOM   4416 1HA  GLY A 283      64.908 192.651 242.455  1.00 20.00           H
ATOM   4417 2HA  GLY A 283      63.581 192.546 241.316  1.00 20.00           H
ATOM   4418  HN  GLY A 283      62.633 192.545 244.005  1.00 20.00           H
ATOM   4419  N   ASN A 284      62.513 194.596 243.309  1.00 20.00           N
ATOM   4420  CA  ASN A 284      62.141 195.967 243.613  1.00 20.00           C
ATOM   4421  C   ASN A 284      62.811 196.395 244.920  1.00 20.00           C
ATOM   4422  O   ASN A 284      62.268 196.175 246.001  1.00 20.00           O
ATOM   4423  HA  ASN A 284      62.482 196.553 242.759  1.00 20.00           H
ATOM   4424  CB  ASN A 284      60.628 196.101 243.792  1.00 20.00           C
ATOM   4425 1HB  ASN A 284      60.126 195.892 242.847  1.00 20.00           H
ATOM   4426 2HB  ASN A 284      60.276 195.361 244.510  1.00 20.00           H
ATOM   4427  CG  ASN A 284      60.254 197.505 244.273  1.00 20.00           C
ATOM   4428  OD1 ASN A 284      60.921 198.485 243.986  1.00 20.00           O
ATOM   4429  ND2 ASN A 284      59.154 197.546 245.019  1.00 20.00           N
ATOM   4430 1HD2 ASN A 284      58.653 196.703 245.218  1.00 20.00           H
ATOM   4431 2HD2 ASN A 284      58.828 198.419 245.382  1.00 20.00           H
ATOM   4432  HN  ASN A 284      61.931 193.898 243.726  1.00 20.00           H
ATOM   4433  N   HIS A 285      63.982 197.000 244.778  1.00 20.00           N
ATOM   4434  CA  HIS A 285      64.713 197.496 245.931  1.00 20.00           C
ATOM   4435  C   HIS A 285      63.876 198.553 246.654  1.00 20.00           C
ATOM   4436  O   HIS A 285      63.984 198.712 247.868  1.00 20.00           O
ATOM   4437  HA  HIS A 285      64.862 196.646 246.596  1.00 20.00           H
ATOM   4438  CB  HIS A 285      66.093 198.013 245.518  1.00 20.00           C
ATOM   4439 1HB  HIS A 285      66.645 197.203 245.041  1.00 20.00           H
ATOM   4440 2HB  HIS A 285      65.968 198.796 244.771  1.00 20.00           H
ATOM   4441  CG  HIS A 285      66.913 198.556 246.664  1.00 20.00           C
ATOM   4442  ND1 HIS A 285      67.649 197.744 247.510  1.00 20.00           N
ATOM   4443  HD1 HIS A 285      67.714 196.748 247.454  1.00 20.00           H
ATOM   4444  CD2 HIS A 285      67.106 199.836 247.094  1.00 20.00           C
ATOM   4445  HD2 HIS A 285      66.669 200.730 246.649  1.00 20.00           H
ATOM   4446  CE1 HIS A 285      68.253 198.512 248.405  1.00 20.00           C
ATOM   4447  HE1 HIS A 285      68.906 198.168 249.207  1.00 20.00           H
ATOM   4448  NE2 HIS A 285      67.915 199.808 248.146  1.00 20.00           N
ATOM   4449  HN  HIS A 285      64.429 197.152 243.896  1.00 20.00           H
ATOM   4450  N   ASP A 286      63.059 199.248 245.876  1.00 20.00           N
ATOM   4451  CA  ASP A 286      62.384 200.436 246.371  1.00 20.00           C
ATOM   4452  C   ASP A 286      61.499 200.055 247.560  1.00 20.00           C
ATOM   4453  O   ASP A 286      61.510 200.730 248.588  1.00 20.00           O
ATOM   4454  HA  ASP A 286      63.182 201.124 246.649  1.00 20.00           H
ATOM   4455  CB  ASP A 286      61.489 201.051 245.293  1.00 20.00           C
ATOM   4456 1HB  ASP A 286      62.020 201.069 244.342  1.00 20.00           H
ATOM   4457 2HB  ASP A 286      60.604 200.430 245.152  1.00 20.00           H
ATOM   4458  CG  ASP A 286      61.067 202.471 245.676  1.00 20.00           C
ATOM   4459  OD1 ASP A 286      59.942 202.606 246.203  1.00 20.00           O
ATOM   4460  OD2 ASP A 286      61.879 203.389 245.432  1.00 20.00           O
ATOM   4461  HN  ASP A 286      62.857 199.013 244.925  1.00 20.00           H
ATOM   4462  N   LYS A 287      60.752 198.975 247.379  1.00 20.00           N
ATOM   4463  CA  LYS A 287      59.833 198.520 248.408  1.00 20.00           C
ATOM   4464  C   LYS A 287      60.349 197.209 249.003  1.00 20.00           C
ATOM   4465  O   LYS A 287      60.117 196.136 248.447  1.00 20.00           O
ATOM   4466  HA  LYS A 287      59.822 199.275 249.194  1.00 20.00           H
ATOM   4467  CB  LYS A 287      58.411 198.425 247.852  1.00 20.00           C
ATOM   4468 1HB  LYS A 287      58.257 199.201 247.101  1.00 20.00           H
ATOM   4469 2HB  LYS A 287      58.275 197.467 247.351  1.00 20.00           H
ATOM   4470  CG  LYS A 287      57.375 198.575 248.968  1.00 20.00           C
ATOM   4471 1HG  LYS A 287      57.627 197.912 249.795  1.00 20.00           H
ATOM   4472 2HG  LYS A 287      57.399 199.593 249.357  1.00 20.00           H
ATOM   4473  CD  LYS A 287      55.969 198.251 248.458  1.00 20.00           C
ATOM   4474 1HD  LYS A 287      55.756 198.842 247.567  1.00 20.00           H
ATOM   4475 2HD  LYS A 287      55.917 197.202 248.165  1.00 20.00           H
ATOM   4476  CE  LYS A 287      54.917 198.539 249.530  1.00 20.00           C
ATOM   4477 1HE  LYS A 287      54.005 197.983 249.312  1.00 20.00           H
ATOM   4478 2HE  LYS A 287      55.275 198.196 250.501  1.00 20.00           H
ATOM   4479  NZ  LYS A 287      54.619 199.987 249.589  1.00 20.00           N
ATOM   4480 1HZ  LYS A 287      53.877 200.153 250.260  1.00 20.00           H
ATOM   4481 2HZ  LYS A 287      55.451 200.492 249.873  1.00 20.00           H
ATOM   4482 3HZ  LYS A 287      54.324 200.309 248.673  1.00 20.00           H
ATOM   4483  HN  LYS A 287      60.769 198.417 246.550  1.00 20.00           H
ATOM   4484  N   SER A 288      61.040 197.337 250.127  1.00 20.00           N
ATOM   4485  CA  SER A 288      61.609 196.178 250.792  1.00 20.00           C
ATOM   4486  C   SER A 288      60.492 195.249 251.272  1.00 20.00           C
ATOM   4487  O   SER A 288      60.730 194.072 251.539  1.00 20.00           O
ATOM   4488  HA  SER A 288      62.220 195.683 250.038  1.00 20.00           H
ATOM   4489  CB  SER A 288      62.492 196.597 251.969  1.00 20.00           C
ATOM   4490 1HB  SER A 288      63.332 197.185 251.600  1.00 20.00           H
ATOM   4491 2HB  SER A 288      61.922 197.240 252.639  1.00 20.00           H
ATOM   4492  OG  SER A 288      62.984 195.473 252.694  1.00 20.00           O
ATOM   4493  HG  SER A 288      63.555 195.780 253.456  1.00 20.00           H
ATOM   4494  HN  SER A 288      61.212 198.212 250.580  1.00 20.00           H
ATOM   4495  N   ARG A 289      59.296 195.813 251.366  1.00 20.00           N
ATOM   4496  CA  ARG A 289      58.176 195.098 251.955  1.00 20.00           C
ATOM   4497  C   ARG A 289      57.813 193.883 251.100  1.00 20.00           C
ATOM   4498  O   ARG A 289      57.393 192.853 251.625  1.00 20.00           O
ATOM   4499  HA  ARG A 289      58.527 194.794 252.941  1.00 20.00           H
ATOM   4500  CB  ARG A 289      56.951 196.006 252.085  1.00 20.00           C
ATOM   4501 1HB  ARG A 289      56.719 196.449 251.117  1.00 20.00           H
ATOM   4502 2HB  ARG A 289      56.085 195.414 252.381  1.00 20.00           H
ATOM   4503  CG  ARG A 289      57.195 197.112 253.113  1.00 20.00           C
ATOM   4504 1HG  ARG A 289      58.230 197.450 253.050  1.00 20.00           H
ATOM   4505 2HG  ARG A 289      56.565 197.972 252.885  1.00 20.00           H
ATOM   4506  CD  ARG A 289      56.899 196.618 254.530  1.00 20.00           C
ATOM   4507 1HD  ARG A 289      55.868 196.271 254.595  1.00 20.00           H
ATOM   4508 2HD  ARG A 289      57.538 195.768 254.769  1.00 20.00           H
ATOM   4509  HE  ARG A 289      57.445 198.591 255.155  1.00 20.00           H
ATOM   4510  NE  ARG A 289      57.127 197.709 255.505  1.00 20.00           N
ATOM   4511  CZ  ARG A 289      56.934 197.589 256.825  1.00 20.00           C
ATOM   4512  NH1 ARG A 289      56.509 196.431 257.348  1.00 20.00           N
ATOM   4513 1HH1 ARG A 289      56.333 195.648 256.752  1.00 20.00           H
ATOM   4514 2HH1 ARG A 289      56.367 196.350 258.335  1.00 20.00           H
ATOM   4515  NH2 ARG A 289      57.172 198.645 257.615  1.00 20.00           N
ATOM   4516 1HH2 ARG A 289      57.033 198.573 258.602  1.00 20.00           H
ATOM   4517 2HH2 ARG A 289      57.489 199.506 257.217  1.00 20.00           H
ATOM   4518  HN  ARG A 289      59.088 196.738 251.049  1.00 20.00           H
ATOM   4519  N   THR A 290      57.989 194.042 249.796  1.00 20.00           N
ATOM   4520  CA  THR A 290      57.728 192.956 248.867  1.00 20.00           C
ATOM   4521  C   THR A 290      59.042 192.343 248.380  1.00 20.00           C
ATOM   4522  O   THR A 290      59.046 191.516 247.469  1.00 20.00           O
ATOM   4523  HA  THR A 290      57.188 192.172 249.398  1.00 20.00           H
ATOM   4524  HB  THR A 290      56.736 192.761 246.945  1.00 20.00           H
ATOM   4525  CB  THR A 290      56.855 193.501 247.735  1.00 20.00           C
ATOM   4526  OG1 THR A 290      57.501 194.712 247.352  1.00 20.00           O
ATOM   4527  HG1 THR A 290      58.298 194.509 246.783  1.00 20.00           H
ATOM   4528  CG2 THR A 290      55.477 193.952 248.224  1.00 20.00           C
ATOM   4529 1HG2 THR A 290      55.596 194.658 249.046  1.00 20.00           H
ATOM   4530 2HG2 THR A 290      54.912 193.086 248.567  1.00 20.00           H
ATOM   4531 3HG2 THR A 290      54.941 194.434 247.406  1.00 20.00           H
ATOM   4532  HN  THR A 290      58.304 194.892 249.374  1.00 20.00           H
ATOM   4533  N   PRO A 291      60.178 192.735 248.974  1.00 20.00           N
ATOM   4534  CA  PRO A 291      61.461 192.118 248.630  1.00 20.00           C
ATOM   4535  C   PRO A 291      61.551 190.675 249.097  1.00 20.00           C
ATOM   4536  O   PRO A 291      62.613 190.058 249.017  1.00 20.00           O
ATOM   4537  HA  PRO A 291      61.580 192.075 247.547  1.00 20.00           H
ATOM   4538  CB  PRO A 291      62.490 193.007 249.332  1.00 20.00           C
ATOM   4539 1HB  PRO A 291      63.360 192.435 249.656  1.00 20.00           H
ATOM   4540 2HB  PRO A 291      62.855 193.795 248.673  1.00 20.00           H
ATOM   4541  CG  PRO A 291      61.734 193.571 250.501  1.00 20.00           C
ATOM   4542 1HG  PRO A 291      61.753 192.888 251.349  1.00 20.00           H
ATOM   4543 2HG  PRO A 291      62.174 194.510 250.839  1.00 20.00           H
ATOM   4544  CD  PRO A 291      60.333 193.778 250.004  1.00 20.00           C
ATOM   4545 1HD  PRO A 291      59.602 193.665 250.804  1.00 20.00           H
ATOM   4546 2HD  PRO A 291      60.198 194.777 249.587  1.00 20.00           H
ATOM   4547  N   ARG A 292      60.424 190.170 249.576  1.00 20.00           N
ATOM   4548  CA  ARG A 292      60.367 188.806 250.075  1.00 20.00           C
ATOM   4549  C   ARG A 292      58.957 188.237 249.906  1.00 20.00           C
ATOM   4550  O   ARG A 292      57.971 188.953 250.077  1.00 20.00           O
ATOM   4551  HA  ARG A 292      61.087 188.257 249.468  1.00 20.00           H
ATOM   4552  CB  ARG A 292      60.762 188.744 251.552  1.00 20.00           C
ATOM   4553 1HB  ARG A 292      61.847 188.785 251.645  1.00 20.00           H
ATOM   4554 2HB  ARG A 292      60.364 189.613 252.076  1.00 20.00           H
ATOM   4555  CG  ARG A 292      60.237 187.463 252.206  1.00 20.00           C
ATOM   4556 1HG  ARG A 292      59.153 187.520 252.307  1.00 20.00           H
ATOM   4557 2HG  ARG A 292      60.453 186.609 251.565  1.00 20.00           H
ATOM   4558  CD  ARG A 292      60.873 187.250 253.581  1.00 20.00           C
ATOM   4559 1HD  ARG A 292      61.226 188.201 253.979  1.00 20.00           H
ATOM   4560 2HD  ARG A 292      60.128 186.869 254.280  1.00 20.00           H
ATOM   4561  HE  ARG A 292      61.798 185.321 253.555  1.00 20.00           H
ATOM   4562  NE  ARG A 292      62.000 186.297 253.475  1.00 20.00           N
ATOM   4563  CZ  ARG A 292      63.275 186.661 253.280  1.00 20.00           C
ATOM   4564  NH1 ARG A 292      63.604 187.955 253.166  1.00 20.00           N
ATOM   4565 1HH1 ARG A 292      62.895 188.658 253.227  1.00 20.00           H
ATOM   4566 2HH1 ARG A 292      64.557 188.218 253.020  1.00 20.00           H
ATOM   4567  NH2 ARG A 292      64.217 185.711 253.199  1.00 20.00           N
ATOM   4568 1HH2 ARG A 292      65.173 185.965 253.054  1.00 20.00           H
ATOM   4569 2HH2 ARG A 292      63.963 184.747 253.285  1.00 20.00           H
ATOM   4570  HN  ARG A 292      59.562 190.675 249.627  1.00 20.00           H
ATOM   4571  N   LEU A 293      58.907 186.956 249.573  1.00 20.00           N
ATOM   4572  CA  LEU A 293      57.637 186.302 249.307  1.00 20.00           C
ATOM   4573  C   LEU A 293      56.887 186.098 250.625  1.00 20.00           C
ATOM   4574  O   LEU A 293      57.465 186.244 251.701  1.00 20.00           O
ATOM   4575  HA  LEU A 293      57.051 186.970 248.676  1.00 20.00           H
ATOM   4576  CB  LEU A 293      57.855 185.009 248.518  1.00 20.00           C
ATOM   4577 1HB  LEU A 293      58.659 184.447 248.994  1.00 20.00           H
ATOM   4578 2HB  LEU A 293      56.953 184.403 248.595  1.00 20.00           H
ATOM   4579  CG  LEU A 293      58.197 185.178 247.036  1.00 20.00           C
ATOM   4580  HG  LEU A 293      58.928 185.982 246.944  1.00 20.00           H
ATOM   4581  CD1 LEU A 293      58.845 183.911 246.475  1.00 20.00           C
ATOM   4582 1HD1 LEU A 293      59.763 183.699 247.024  1.00 20.00           H
ATOM   4583 2HD1 LEU A 293      58.157 183.073 246.582  1.00 20.00           H
ATOM   4584 3HD1 LEU A 293      59.078 184.058 245.420  1.00 20.00           H
ATOM   4585  CD2 LEU A 293      56.963 185.595 246.233  1.00 20.00           C
ATOM   4586 1HD2 LEU A 293      56.192 184.830 246.328  1.00 20.00           H
ATOM   4587 2HD2 LEU A 293      56.584 186.543 246.614  1.00 20.00           H
ATOM   4588 3HD2 LEU A 293      57.234 185.708 245.183  1.00 20.00           H
ATOM   4589  HN  LEU A 293      59.711 186.369 249.484  1.00 20.00           H
ATOM   4590  N   PRO A 294      55.592 185.758 250.566  1.00 20.00           N
ATOM   4591  CA  PRO A 294      54.821 185.511 251.787  1.00 20.00           C
ATOM   4592  C   PRO A 294      55.264 184.246 252.503  1.00 20.00           C
ATOM   4593  O   PRO A 294      55.703 183.289 251.867  1.00 20.00           O
ATOM   4594  HA  PRO A 294      54.984 186.315 252.505  1.00 20.00           H
ATOM   4595  CB  PRO A 294      53.378 185.406 251.289  1.00 20.00           C
ATOM   4596 1HB  PRO A 294      52.795 184.709 251.891  1.00 20.00           H
ATOM   4597 2HB  PRO A 294      52.867 186.368 251.333  1.00 20.00           H
ATOM   4598  CG  PRO A 294      53.524 184.923 249.874  1.00 20.00           C
ATOM   4599 1HG  PRO A 294      53.612 183.837 249.835  1.00 20.00           H
ATOM   4600 2HG  PRO A 294      52.656 185.194 249.273  1.00 20.00           H
ATOM   4601  CD  PRO A 294      54.768 185.585 249.357  1.00 20.00           C
ATOM   4602 1HD  PRO A 294      55.272 184.967 248.613  1.00 20.00           H
ATOM   4603 2HD  PRO A 294      54.546 186.540 248.881  1.00 20.00           H
ATOM   4604  N   SER A 295      55.135 184.274 253.822  1.00 20.00           N
ATOM   4605  CA  SER A 295      55.506 183.129 254.635  1.00 20.00           C
ATOM   4606  C   SER A 295      54.384 182.088 254.615  1.00 20.00           C
ATOM   4607  O   SER A 295      53.236 182.414 254.320  1.00 20.00           O
ATOM   4608  HA  SER A 295      56.408 182.727 254.173  1.00 20.00           H
ATOM   4609  CB  SER A 295      55.814 183.550 256.073  1.00 20.00           C
ATOM   4610 1HB  SER A 295      56.621 184.283 256.071  1.00 20.00           H
ATOM   4611 2HB  SER A 295      54.940 184.040 256.502  1.00 20.00           H
ATOM   4612  OG  SER A 295      56.183 182.441 256.887  1.00 20.00           O
ATOM   4613  HG  SER A 295      56.320 182.740 257.831  1.00 20.00           H
ATOM   4614  HN  SER A 295      54.786 185.060 254.333  1.00 20.00           H
ATOM   4615  N   SER A 296      54.757 180.857 254.934  1.00 20.00           N
ATOM   4616  CA  SER A 296      53.798 179.765 254.949  1.00 20.00           C
ATOM   4617  C   SER A 296      52.697 180.050 255.972  1.00 20.00           C
ATOM   4618  O   SER A 296      51.542 179.679 255.766  1.00 20.00           O
ATOM   4619  HA  SER A 296      53.384 179.731 253.941  1.00 20.00           H
ATOM   4620  CB  SER A 296      54.484 178.434 255.263  1.00 20.00           C
ATOM   4621 1HB  SER A 296      53.871 177.614 254.891  1.00 20.00           H
ATOM   4622 2HB  SER A 296      55.437 178.384 254.736  1.00 20.00           H
ATOM   4623  OG  SER A 296      54.705 178.265 256.661  1.00 20.00           O
ATOM   4624  HG  SER A 296      53.927 177.793 257.075  1.00 20.00           H
ATOM   4625  HN  SER A 296      55.692 180.602 255.179  1.00 20.00           H
ATOM   4626  N   ALA A 297      53.093 180.705 257.053  1.00 20.00           N
ATOM   4627  CA  ALA A 297      52.172 180.974 258.145  1.00 20.00           C
ATOM   4628  C   ALA A 297      51.071 181.918 257.656  1.00 20.00           C
ATOM   4629  O   ALA A 297      49.979 181.949 258.221  1.00 20.00           O
ATOM   4630  HA  ALA A 297      51.721 180.027 258.440  1.00 20.00           H
ATOM   4631  CB  ALA A 297      52.944 181.546 259.335  1.00 20.00           C
ATOM   4632 1HB  ALA A 297      53.706 180.833 259.650  1.00 20.00           H
ATOM   4633 2HB  ALA A 297      53.420 182.482 259.044  1.00 20.00           H
ATOM   4634 3HB  ALA A 297      52.256 181.730 260.160  1.00 20.00           H
ATOM   4635  HN  ALA A 297      54.022 181.049 257.190  1.00 20.00           H
ATOM   4636  N   ASP A 298      51.397 182.665 256.611  1.00 20.00           N
ATOM   4637  CA  ASP A 298      50.422 183.543 255.987  1.00 20.00           C
ATOM   4638  C   ASP A 298      49.270 182.705 255.429  1.00 20.00           C
ATOM   4639  O   ASP A 298      48.104 182.991 255.697  1.00 20.00           O
ATOM   4640  HA  ASP A 298      50.100 184.222 256.776  1.00 20.00           H
ATOM   4641  CB  ASP A 298      51.046 184.321 254.826  1.00 20.00           C
ATOM   4642 1HB  ASP A 298      51.394 183.625 254.062  1.00 20.00           H
ATOM   4643 2HB  ASP A 298      50.291 184.954 254.360  1.00 20.00           H
ATOM   4644  CG  ASP A 298      52.215 185.183 255.308  1.00 20.00           C
ATOM   4645  OD1 ASP A 298      52.298 185.388 256.538  1.00 20.00           O
ATOM   4646  OD2 ASP A 298      52.998 185.617 254.436  1.00 20.00           O
ATOM   4647  HN  ASP A 298      52.305 182.677 256.194  1.00 20.00           H
ATOM   4648  N   VAL A 299      49.637 181.687 254.664  1.00 20.00           N
ATOM   4649  CA  VAL A 299      48.654 180.761 254.129  1.00 20.00           C
ATOM   4650  C   VAL A 299      47.849 180.156 255.281  1.00 20.00           C
ATOM   4651  O   VAL A 299      46.627 180.044 255.197  1.00 20.00           O
ATOM   4652  HA  VAL A 299      47.979 181.331 253.490  1.00 20.00           H
ATOM   4653  HB  VAL A 299      50.220 179.347 253.808  1.00 20.00           H
ATOM   4654  CB  VAL A 299      49.346 179.706 253.264  1.00 20.00           C
ATOM   4655  CG1 VAL A 299      48.424 178.511 253.014  1.00 20.00           C
ATOM   4656 1HG1 VAL A 299      48.151 178.057 253.967  1.00 20.00           H
ATOM   4657 2HG1 VAL A 299      47.524 178.848 252.501  1.00 20.00           H
ATOM   4658 3HG1 VAL A 299      48.941 177.776 252.397  1.00 20.00           H
ATOM   4659  CG2 VAL A 299      49.830 180.310 251.944  1.00 20.00           C
ATOM   4660 1HG2 VAL A 299      48.979 180.709 251.393  1.00 20.00           H
ATOM   4661 2HG2 VAL A 299      50.538 181.112 252.150  1.00 20.00           H
ATOM   4662 3HG2 VAL A 299      50.318 179.538 251.349  1.00 20.00           H
ATOM   4663  HN  VAL A 299      50.584 181.492 254.410  1.00 20.00           H
ATOM   4664  N   GLU A 300      48.567 179.782 256.329  1.00 20.00           N
ATOM   4665  CA  GLU A 300      47.936 179.186 257.495  1.00 20.00           C
ATOM   4666  C   GLU A 300      46.853 180.117 258.045  1.00 20.00           C
ATOM   4667  O   GLU A 300      45.741 179.678 258.334  1.00 20.00           O
ATOM   4668  HA  GLU A 300      47.482 178.262 257.138  1.00 20.00           H
ATOM   4669  CB  GLU A 300      48.972 178.855 258.570  1.00 20.00           C
ATOM   4670 1HB  GLU A 300      49.725 178.183 258.160  1.00 20.00           H
ATOM   4671 2HB  GLU A 300      49.391 179.776 258.974  1.00 20.00           H
ATOM   4672  CG  GLU A 300      48.324 178.124 259.748  1.00 20.00           C
ATOM   4673 1HG  GLU A 300      47.366 178.585 259.985  1.00 20.00           H
ATOM   4674 2HG  GLU A 300      48.120 177.089 259.472  1.00 20.00           H
ATOM   4675  CD  GLU A 300      49.231 178.159 260.980  1.00 20.00           C
ATOM   4676  OE1 GLU A 300      48.701 177.898 262.082  1.00 20.00           O
ATOM   4677  OE2 GLU A 300      50.433 178.445 260.792  1.00 20.00           O
ATOM   4678  HN  GLU A 300      49.561 179.879 256.390  1.00 20.00           H
ATOM   4679  N   PHE A 301      47.216 181.385 258.173  1.00 20.00           N
ATOM   4680  CA  PHE A 301      46.395 182.327 258.914  1.00 20.00           C
ATOM   4681  C   PHE A 301      45.144 182.707 258.119  1.00 20.00           C
ATOM   4682  O   PHE A 301      44.042 182.732 258.664  1.00 20.00           O
ATOM   4683  HA  PHE A 301      46.099 181.838 259.842  1.00 20.00           H
ATOM   4684  CB  PHE A 301      47.244 183.581 259.136  1.00 20.00           C
ATOM   4685 1HB  PHE A 301      48.050 183.597 258.403  1.00 20.00           H
ATOM   4686 2HB  PHE A 301      46.628 184.461 258.953  1.00 20.00           H
ATOM   4687  CG  PHE A 301      47.848 183.682 260.538  1.00 20.00           C
ATOM   4688  CD1 PHE A 301      49.195 183.599 260.706  1.00 20.00           C
ATOM   4689  HD1 PHE A 301      49.844 183.460 259.841  1.00 20.00           H
ATOM   4690  HD2 PHE A 301      45.958 183.921 261.483  1.00 20.00           H
ATOM   4691  CD2 PHE A 301      47.038 183.855 261.617  1.00 20.00           C
ATOM   4692  CE1 PHE A 301      49.756 183.692 262.007  1.00 20.00           C
ATOM   4693  HE1 PHE A 301      50.836 183.626 262.141  1.00 20.00           H
ATOM   4694  CE2 PHE A 301      47.599 183.949 262.918  1.00 20.00           C
ATOM   4695  HE2 PHE A 301      46.950 184.087 263.783  1.00 20.00           H
ATOM   4696  CZ  PHE A 301      48.946 183.865 263.086  1.00 20.00           C
ATOM   4697  HZ  PHE A 301      49.376 183.938 264.085  1.00 20.00           H
ATOM   4698  HN  PHE A 301      48.052 181.769 257.781  1.00 20.00           H
ATOM   4699  N   CYS A 302      45.357 182.994 256.843  1.00 20.00           N
ATOM   4700  CA  CYS A 302      44.279 183.471 255.993  1.00 20.00           C
ATOM   4701  C   CYS A 302      43.207 182.382 255.921  1.00 20.00           C
ATOM   4702  O   CYS A 302      42.032 182.675 255.705  1.00 20.00           O
ATOM   4703  HA  CYS A 302      43.884 184.372 256.464  1.00 20.00           H
ATOM   4704  CB  CYS A 302      44.785 183.866 254.605  1.00 20.00           C
ATOM   4705 1HB  CYS A 302      44.178 184.678 254.205  1.00 20.00           H
ATOM   4706 2HB  CYS A 302      45.808 184.237 254.674  1.00 20.00           H
ATOM   4707  SG  CYS A 302      44.719 182.424 253.480  1.00 20.00           S
ATOM   4708  HG  CYS A 302      45.197 183.058 252.413  1.00 20.00           H
ATOM   4709  HN  CYS A 302      46.244 182.906 256.390  1.00 20.00           H
ATOM   4710  N   LEU A 303      43.650 181.147 256.105  1.00 20.00           N
ATOM   4711  CA  LEU A 303      42.759 180.005 255.979  1.00 20.00           C
ATOM   4712  C   LEU A 303      41.982 179.824 257.284  1.00 20.00           C
ATOM   4713  O   LEU A 303      41.113 178.958 257.379  1.00 20.00           O
ATOM   4714  HA  LEU A 303      42.050 180.231 255.183  1.00 20.00           H
ATOM   4715  CB  LEU A 303      43.540 178.761 255.551  1.00 20.00           C
ATOM   4716 1HB  LEU A 303      44.576 178.878 255.871  1.00 20.00           H
ATOM   4717 2HB  LEU A 303      43.137 177.901 256.085  1.00 20.00           H
ATOM   4718  CG  LEU A 303      43.531 178.446 254.054  1.00 20.00           C
ATOM   4719  HG  LEU A 303      43.852 179.338 253.515  1.00 20.00           H
ATOM   4720  CD1 LEU A 303      44.528 177.334 253.721  1.00 20.00           C
ATOM   4721 1HD1 LEU A 303      45.532 177.649 254.006  1.00 20.00           H
ATOM   4722 2HD1 LEU A 303      44.260 176.431 254.270  1.00 20.00           H
ATOM   4723 3HD1 LEU A 303      44.501 177.130 252.651  1.00 20.00           H
ATOM   4724  CD2 LEU A 303      42.118 178.113 253.572  1.00 20.00           C
ATOM   4725 1HD2 LEU A 303      41.745 177.244 254.115  1.00 20.00           H
ATOM   4726 2HD2 LEU A 303      41.461 178.963 253.754  1.00 20.00           H
ATOM   4727 3HD2 LEU A 303      42.140 177.893 252.505  1.00 20.00           H
ATOM   4728  HN  LEU A 303      44.596 180.921 256.336  1.00 20.00           H
ATOM   4729  N   SER A 304      42.322 180.655 258.259  1.00 20.00           N
ATOM   4730  CA  SER A 304      41.559 180.712 259.494  1.00 20.00           C
ATOM   4731  C   SER A 304      40.533 181.845 259.424  1.00 20.00           C
ATOM   4732  O   SER A 304      39.828 182.110 260.396  1.00 20.00           O
ATOM   4733  HA  SER A 304      41.058 179.747 259.569  1.00 20.00           H
ATOM   4734  CB  SER A 304      42.479 180.904 260.701  1.00 20.00           C
ATOM   4735 1HB  SER A 304      43.288 180.175 260.660  1.00 20.00           H
ATOM   4736 2HB  SER A 304      42.937 181.891 260.655  1.00 20.00           H
ATOM   4737  OG  SER A 304      41.778 180.764 261.934  1.00 20.00           O
ATOM   4738  HG  SER A 304      41.019 181.414 261.972  1.00 20.00           H
ATOM   4739  HN  SER A 304      43.101 181.280 258.214  1.00 20.00           H
ATOM   4740  N   LEU A 305      40.482 182.483 258.263  1.00 20.00           N
ATOM   4741  CA  LEU A 305      39.512 183.540 258.032  1.00 20.00           C
ATOM   4742  C   LEU A 305      38.169 182.917 257.646  1.00 20.00           C
ATOM   4743  O   LEU A 305      38.002 182.438 256.525  1.00 20.00           O
ATOM   4744  HA  LEU A 305      39.385 184.078 258.971  1.00 20.00           H
ATOM   4745  CB  LEU A 305      40.044 184.541 257.005  1.00 20.00           C
ATOM   4746 1HB  LEU A 305      40.626 183.994 256.262  1.00 20.00           H
ATOM   4747 2HB  LEU A 305      39.195 184.982 256.483  1.00 20.00           H
ATOM   4748  CG  LEU A 305      40.912 185.673 257.558  1.00 20.00           C
ATOM   4749  HG  LEU A 305      41.434 186.142 256.725  1.00 20.00           H
ATOM   4750  CD1 LEU A 305      40.050 186.753 258.216  1.00 20.00           C
ATOM   4751 1HD1 LEU A 305      39.107 186.315 258.544  1.00 20.00           H
ATOM   4752 2HD1 LEU A 305      40.577 187.165 259.076  1.00 20.00           H
ATOM   4753 3HD1 LEU A 305      39.851 187.547 257.497  1.00 20.00           H
ATOM   4754  CD2 LEU A 305      41.978 185.131 258.513  1.00 20.00           C
ATOM   4755 1HD2 LEU A 305      41.547 185.009 259.507  1.00 20.00           H
ATOM   4756 2HD2 LEU A 305      42.333 184.166 258.150  1.00 20.00           H
ATOM   4757 3HD2 LEU A 305      42.812 185.831 258.561  1.00 20.00           H
ATOM   4758  HN  LEU A 305      41.087 182.289 257.491  1.00 20.00           H
ATOM   4759  N   THR A 306      37.245 182.945 258.595  1.00 20.00           N
ATOM   4760  CA  THR A 306      36.071 182.092 258.522  1.00 20.00           C
ATOM   4761  C   THR A 306      34.953 182.789 257.743  1.00 20.00           C
ATOM   4762  O   THR A 306      33.968 182.157 257.365  1.00 20.00           O
ATOM   4763  HA  THR A 306      36.334 181.192 257.966  1.00 20.00           H
ATOM   4764  HB  THR A 306      34.649 181.337 259.981  1.00 20.00           H
ATOM   4765  CB  THR A 306      35.672 181.713 259.949  1.00 20.00           C
ATOM   4766  OG1 THR A 306      35.915 182.897 260.704  1.00 20.00           O
ATOM   4767  HG1 THR A 306      35.448 182.843 261.586  1.00 20.00           H
ATOM   4768  CG2 THR A 306      36.615 180.678 260.566  1.00 20.00           C
ATOM   4769 1HG2 THR A 306      37.625 181.086 260.607  1.00 20.00           H
ATOM   4770 2HG2 THR A 306      36.613 179.775 259.955  1.00 20.00           H
ATOM   4771 3HG2 THR A 306      36.280 180.436 261.574  1.00 20.00           H
ATOM   4772  HN  THR A 306      37.289 183.535 259.401  1.00 20.00           H
ATOM   4773  N   GLN A 307      35.143 184.082 257.527  1.00 20.00           N
ATOM   4774  CA  GLN A 307      34.267 184.830 256.642  1.00 20.00           C
ATOM   4775  C   GLN A 307      34.952 185.073 255.296  1.00 20.00           C
ATOM   4776  O   GLN A 307      36.083 185.556 255.250  1.00 20.00           O
ATOM   4777  HA  GLN A 307      33.389 184.199 256.502  1.00 20.00           H
ATOM   4778  CB  GLN A 307      33.836 186.151 257.285  1.00 20.00           C
ATOM   4779 1HB  GLN A 307      34.717 186.741 257.536  1.00 20.00           H
ATOM   4780 2HB  GLN A 307      33.255 186.734 256.571  1.00 20.00           H
ATOM   4781  CG  GLN A 307      33.005 185.902 258.545  1.00 20.00           C
ATOM   4782 1HG  GLN A 307      32.129 185.303 258.295  1.00 20.00           H
ATOM   4783 2HG  GLN A 307      33.590 185.327 259.263  1.00 20.00           H
ATOM   4784  CD  GLN A 307      32.562 187.222 259.179  1.00 20.00           C
ATOM   4785  OE1 GLN A 307      32.871 188.303 258.704  1.00 20.00           O
ATOM   4786  NE2 GLN A 307      31.824 187.075 260.276  1.00 20.00           N
ATOM   4787 1HE2 GLN A 307      31.607 186.158 260.613  1.00 20.00           H
ATOM   4788 2HE2 GLN A 307      31.487 187.880 260.763  1.00 20.00           H
ATOM   4789  HN  GLN A 307      35.879 184.617 257.944  1.00 20.00           H
ATOM   4790  N   TYR A 308      34.240 184.728 254.234  1.00 20.00           N
ATOM   4791  CA  TYR A 308      34.775 184.880 252.892  1.00 20.00           C
ATOM   4792  C   TYR A 308      35.088 186.346 252.589  1.00 20.00           C
ATOM   4793  O   TYR A 308      36.181 186.669 252.127  1.00 20.00           O
ATOM   4794  HA  TYR A 308      35.696 184.299 252.830  1.00 20.00           H
ATOM   4795  CB  TYR A 308      33.676 184.398 251.943  1.00 20.00           C
ATOM   4796 1HB  TYR A 308      33.481 183.343 252.135  1.00 20.00           H
ATOM   4797 2HB  TYR A 308      32.756 184.938 252.165  1.00 20.00           H
ATOM   4798  CG  TYR A 308      34.011 184.578 250.461  1.00 20.00           C
ATOM   4799  CD1 TYR A 308      34.998 183.810 249.878  1.00 20.00           C
ATOM   4800  HD1 TYR A 308      35.538 183.074 250.473  1.00 20.00           H
ATOM   4801  CD2 TYR A 308      33.326 185.510 249.707  1.00 20.00           C
ATOM   4802  HD2 TYR A 308      32.547 186.117 250.168  1.00 20.00           H
ATOM   4803  CE1 TYR A 308      35.313 183.979 248.483  1.00 20.00           C
ATOM   4804  HE1 TYR A 308      36.090 183.379 248.010  1.00 20.00           H
ATOM   4805  CE2 TYR A 308      33.642 185.680 248.312  1.00 20.00           C
ATOM   4806  HE2 TYR A 308      33.109 186.412 247.706  1.00 20.00           H
ATOM   4807  CZ  TYR A 308      34.619 184.906 247.769  1.00 20.00           C
ATOM   4808  HH  TYR A 308      34.526 185.923 246.115  1.00 20.00           H
ATOM   4809  OH  TYR A 308      34.917 185.066 246.452  1.00 20.00           O
ATOM   4810  HN  TYR A 308      33.314 184.352 254.280  1.00 20.00           H
ATOM   4811  N   GLU A 309      34.108 187.196 252.861  1.00 20.00           N
ATOM   4812  CA  GLU A 309      34.249 188.615 252.583  1.00 20.00           C
ATOM   4813  C   GLU A 309      33.385 189.433 253.545  1.00 20.00           C
ATOM   4814  O   GLU A 309      32.606 188.872 254.314  1.00 20.00           O
ATOM   4815  HA  GLU A 309      35.303 188.839 252.750  1.00 20.00           H
ATOM   4816  CB  GLU A 309      33.895 188.926 251.128  1.00 20.00           C
ATOM   4817 1HB  GLU A 309      34.256 189.921 250.867  1.00 20.00           H
ATOM   4818 2HB  GLU A 309      34.285 188.142 250.479  1.00 20.00           H
ATOM   4819  CG  GLU A 309      32.379 188.941 250.924  1.00 20.00           C
ATOM   4820 1HG  GLU A 309      32.147 188.747 249.876  1.00 20.00           H
ATOM   4821 2HG  GLU A 309      31.922 188.139 251.505  1.00 20.00           H
ATOM   4822  CD  GLU A 309      31.782 190.286 251.343  1.00 20.00           C
ATOM   4823  OE1 GLU A 309      30.691 190.257 251.954  1.00 20.00           O
ATOM   4824  OE2 GLU A 309      32.429 191.312 251.044  1.00 20.00           O
ATOM   4825  HN  GLU A 309      33.232 186.929 253.263  1.00 20.00           H
ATOM   4826  N   SER A 310      33.552 190.745 253.471  1.00 20.00           N
ATOM   4827  CA  SER A 310      32.779 191.647 254.307  1.00 20.00           C
ATOM   4828  C   SER A 310      32.683 193.022 253.645  1.00 20.00           C
ATOM   4829  O   SER A 310      33.547 193.395 252.852  1.00 20.00           O
ATOM   4830  HA  SER A 310      31.792 191.191 254.387  1.00 20.00           H
ATOM   4831  CB  SER A 310      33.396 191.771 255.701  1.00 20.00           C
ATOM   4832 1HB  SER A 310      33.357 190.803 256.203  1.00 20.00           H
ATOM   4833 2HB  SER A 310      34.449 192.039 255.609  1.00 20.00           H
ATOM   4834  OG  SER A 310      32.727 192.745 256.497  1.00 20.00           O
ATOM   4835  HG  SER A 310      33.120 193.649 256.333  1.00 20.00           H
ATOM   4836  HN  SER A 310      34.201 191.192 252.854  1.00 20.00           H
ATOM   4837  N   GLY A 311      31.626 193.740 253.994  1.00 20.00           N
ATOM   4838  CA  GLY A 311      31.477 195.117 253.555  1.00 20.00           C
ATOM   4839  C   GLY A 311      32.666 195.967 254.006  1.00 20.00           C
ATOM   4840  O   GLY A 311      33.237 195.729 255.069  1.00 20.00           O
ATOM   4841 1HA  GLY A 311      31.394 195.149 252.469  1.00 20.00           H
ATOM   4842 2HA  GLY A 311      30.554 195.534 253.958  1.00 20.00           H
ATOM   4843  HN  GLY A 311      30.880 193.396 254.565  1.00 20.00           H
ATOM   4844  N   SER A 312      33.005 196.942 253.175  1.00 20.00           N
ATOM   4845  CA  SER A 312      32.175 197.270 252.028  1.00 20.00           C
ATOM   4846  C   SER A 312      32.521 196.354 250.853  1.00 20.00           C
ATOM   4847  O   SER A 312      32.261 196.693 249.699  1.00 20.00           O
ATOM   4848  HA  SER A 312      31.150 197.101 252.356  1.00 20.00           H
ATOM   4849  CB  SER A 312      32.346 198.736 251.626  1.00 20.00           C
ATOM   4850 1HB  SER A 312      33.356 198.893 251.248  1.00 20.00           H
ATOM   4851 2HB  SER A 312      31.660 198.971 250.812  1.00 20.00           H
ATOM   4852  OG  SER A 312      32.106 199.621 252.718  1.00 20.00           O
ATOM   4853  HG  SER A 312      31.145 199.574 252.991  1.00 20.00           H
ATOM   4854  HN  SER A 312      33.828 197.502 253.275  1.00 20.00           H
ATOM   4855  N   MET A 313      33.102 195.210 251.186  1.00 20.00           N
ATOM   4856  CA  MET A 313      33.462 194.231 250.174  1.00 20.00           C
ATOM   4857  C   MET A 313      34.459 194.818 249.174  1.00 20.00           C
ATOM   4858  O   MET A 313      34.228 194.782 247.967  1.00 20.00           O
ATOM   4859  HA  MET A 313      33.923 193.406 250.716  1.00 20.00           H
ATOM   4860  CB  MET A 313      32.203 193.776 249.433  1.00 20.00           C
ATOM   4861 1HB  MET A 313      31.908 194.537 248.710  1.00 20.00           H
ATOM   4862 2HB  MET A 313      32.416 192.867 248.871  1.00 20.00           H
ATOM   4863  CG  MET A 313      31.054 193.520 250.410  1.00 20.00           C
ATOM   4864 1HG  MET A 313      30.651 192.519 250.257  1.00 20.00           H
ATOM   4865 2HG  MET A 313      31.421 193.562 251.436  1.00 20.00           H
ATOM   4866  SD  MET A 313      29.769 194.736 250.174  1.00 20.00           S
ATOM   4867  CE  MET A 313      28.616 194.217 251.434  1.00 20.00           C
ATOM   4868 1HE  MET A 313      28.971 194.549 252.410  1.00 20.00           H
ATOM   4869 2HE  MET A 313      27.638 194.656 251.235  1.00 20.00           H
ATOM   4870 3HE  MET A 313      28.534 193.130 251.427  1.00 20.00           H
ATOM   4871  HN  MET A 313      33.325 194.950 252.125  1.00 20.00           H
ATOM   4872  N   ASP A 314      35.549 195.346 249.713  1.00 20.00           N
ATOM   4873  CA  ASP A 314      36.507 196.076 248.902  1.00 20.00           C
ATOM   4874  C   ASP A 314      37.912 195.874 249.473  1.00 20.00           C
ATOM   4875  O   ASP A 314      38.095 195.117 250.426  1.00 20.00           O
ATOM   4876  HA  ASP A 314      36.403 195.666 247.897  1.00 20.00           H
ATOM   4877  CB  ASP A 314      36.206 197.576 248.908  1.00 20.00           C
ATOM   4878 1HB  ASP A 314      36.868 198.087 248.209  1.00 20.00           H
ATOM   4879 2HB  ASP A 314      35.186 197.747 248.564  1.00 20.00           H
ATOM   4880  CG  ASP A 314      36.382 198.164 250.310  1.00 20.00           C
ATOM   4881  OD1 ASP A 314      37.121 199.167 250.415  1.00 20.00           O
ATOM   4882  OD2 ASP A 314      35.773 197.599 251.243  1.00 20.00           O
ATOM   4883  HN  ASP A 314      35.780 195.281 250.684  1.00 20.00           H
ATOM   4884  N   LYS A 315      38.868 196.563 248.868  1.00 20.00           N
ATOM   4885  CA  LYS A 315      40.267 196.347 249.193  1.00 20.00           C
ATOM   4886  C   LYS A 315      40.523 196.779 250.639  1.00 20.00           C
ATOM   4887  O   LYS A 315      41.611 196.567 251.171  1.00 20.00           O
ATOM   4888  HA  LYS A 315      40.460 195.277 249.114  1.00 20.00           H
ATOM   4889  CB  LYS A 315      41.169 197.047 248.174  1.00 20.00           C
ATOM   4890 1HB  LYS A 315      42.213 196.820 248.390  1.00 20.00           H
ATOM   4891 2HB  LYS A 315      40.960 196.664 247.175  1.00 20.00           H
ATOM   4892  CG  LYS A 315      40.954 198.562 248.201  1.00 20.00           C
ATOM   4893 1HG  LYS A 315      40.103 198.823 247.573  1.00 20.00           H
ATOM   4894 2HG  LYS A 315      40.712 198.880 249.215  1.00 20.00           H
ATOM   4895  CD  LYS A 315      42.201 199.301 247.713  1.00 20.00           C
ATOM   4896 1HD  LYS A 315      42.979 199.253 248.475  1.00 20.00           H
ATOM   4897 2HD  LYS A 315      42.596 198.809 246.824  1.00 20.00           H
ATOM   4898  CE  LYS A 315      41.882 200.763 247.394  1.00 20.00           C
ATOM   4899 1HE  LYS A 315      41.064 200.815 246.676  1.00 20.00           H
ATOM   4900 2HE  LYS A 315      41.547 201.274 248.297  1.00 20.00           H
ATOM   4901  NZ  LYS A 315      43.075 201.446 246.845  1.00 20.00           N
ATOM   4902 1HZ  LYS A 315      42.850 202.415 246.651  1.00 20.00           H
ATOM   4903 2HZ  LYS A 315      43.830 201.402 247.520  1.00 20.00           H
ATOM   4904 3HZ  LYS A 315      43.362 200.987 245.987  1.00 20.00           H
ATOM   4905  HN  LYS A 315      38.699 197.257 248.168  1.00 20.00           H
ATOM   4906  N   ALA A 316      39.501 197.377 251.234  1.00 20.00           N
ATOM   4907  CA  ALA A 316      39.608 197.860 252.600  1.00 20.00           C
ATOM   4908  C   ALA A 316      38.801 196.946 253.524  1.00 20.00           C
ATOM   4909  O   ALA A 316      38.614 197.256 254.700  1.00 20.00           O
ATOM   4910  HA  ALA A 316      40.659 197.816 252.886  1.00 20.00           H
ATOM   4911  CB  ALA A 316      39.140 199.315 252.665  1.00 20.00           C
ATOM   4912 1HB  ALA A 316      39.571 199.873 251.833  1.00 20.00           H
ATOM   4913 2HB  ALA A 316      38.053 199.350 252.601  1.00 20.00           H
ATOM   4914 3HB  ALA A 316      39.463 199.759 253.606  1.00 20.00           H
ATOM   4915  HN  ALA A 316      38.613 197.532 250.799  1.00 20.00           H
ATOM   4916  N   ALA A 317      38.345 195.839 252.958  1.00 20.00           N
ATOM   4917  CA  ALA A 317      37.513 194.907 253.701  1.00 20.00           C
ATOM   4918  C   ALA A 317      38.357 194.222 254.777  1.00 20.00           C
ATOM   4919  O   ALA A 317      39.458 193.749 254.500  1.00 20.00           O
ATOM   4920  HA  ALA A 317      36.721 195.480 254.182  1.00 20.00           H
ATOM   4921  CB  ALA A 317      36.878 193.906 252.733  1.00 20.00           C
ATOM   4922 1HB  ALA A 317      36.122 194.412 252.132  1.00 20.00           H
ATOM   4923 2HB  ALA A 317      37.647 193.496 252.078  1.00 20.00           H
ATOM   4924 3HB  ALA A 317      36.413 193.099 253.298  1.00 20.00           H
ATOM   4925  HN  ALA A 317      38.535 195.575 252.013  1.00 20.00           H
ATOM   4926  N   ASN A 318      37.808 194.189 255.983  1.00 20.00           N
ATOM   4927  CA  ASN A 318      38.502 193.581 257.105  1.00 20.00           C
ATOM   4928  C   ASN A 318      37.827 192.254 257.457  1.00 20.00           C
ATOM   4929  O   ASN A 318      36.638 192.070 257.199  1.00 20.00           O
ATOM   4930  HA  ASN A 318      39.530 193.449 256.768  1.00 20.00           H
ATOM   4931  CB  ASN A 318      38.448 194.481 258.340  1.00 20.00           C
ATOM   4932 1HB  ASN A 318      38.881 193.961 259.194  1.00 20.00           H
ATOM   4933 2HB  ASN A 318      39.051 195.374 258.171  1.00 20.00           H
ATOM   4934  CG  ASN A 318      37.007 194.886 258.661  1.00 20.00           C
ATOM   4935  OD1 ASN A 318      36.076 194.597 257.928  1.00 20.00           O
ATOM   4936  ND2 ASN A 318      36.877 195.569 259.794  1.00 20.00           N
ATOM   4937 1HD2 ASN A 318      37.682 195.774 260.351  1.00 20.00           H
ATOM   4938 2HD2 ASN A 318      35.973 195.879 260.091  1.00 20.00           H
ATOM   4939  HN  ASN A 318      36.908 194.569 256.198  1.00 20.00           H
ATOM   4940  N   PHE A 319      38.615 191.362 258.041  1.00 20.00           N
ATOM   4941  CA  PHE A 319      38.115 190.047 258.405  1.00 20.00           C
ATOM   4942  C   PHE A 319      37.586 189.303 257.178  1.00 20.00           C
ATOM   4943  O   PHE A 319      36.794 188.371 257.308  1.00 20.00           O
ATOM   4944  HA  PHE A 319      38.950 189.492 258.833  1.00 20.00           H
ATOM   4945  CB  PHE A 319      36.966 190.263 259.392  1.00 20.00           C
ATOM   4946 1HB  PHE A 319      36.085 190.591 258.841  1.00 20.00           H
ATOM   4947 2HB  PHE A 319      36.715 189.309 259.856  1.00 20.00           H
ATOM   4948  CG  PHE A 319      37.272 191.283 260.491  1.00 20.00           C
ATOM   4949  CD1 PHE A 319      38.436 191.200 261.190  1.00 20.00           C
ATOM   4950  HD1 PHE A 319      39.150 190.408 260.968  1.00 20.00           H
ATOM   4951  HD2 PHE A 319      35.448 192.337 260.208  1.00 20.00           H
ATOM   4952  CD2 PHE A 319      36.381 192.271 260.768  1.00 20.00           C
ATOM   4953  CE1 PHE A 319      38.720 192.147 262.210  1.00 20.00           C
ATOM   4954  HE1 PHE A 319      39.652 192.081 262.770  1.00 20.00           H
ATOM   4955  CE2 PHE A 319      36.665 193.218 261.788  1.00 20.00           C
ATOM   4956  HE2 PHE A 319      35.950 194.010 262.011  1.00 20.00           H
ATOM   4957  CZ  PHE A 319      37.828 193.136 262.487  1.00 20.00           C
ATOM   4958  HZ  PHE A 319      38.046 193.862 263.270  1.00 20.00           H
ATOM   4959  HN  PHE A 319      39.575 191.527 258.265  1.00 20.00           H
ATOM   4960  N   SER A 320      38.044 189.742 256.016  1.00 20.00           N
ATOM   4961  CA  SER A 320      37.693 189.076 254.773  1.00 20.00           C
ATOM   4962  C   SER A 320      38.847 188.182 254.314  1.00 20.00           C
ATOM   4963  O   SER A 320      39.943 188.669 254.038  1.00 20.00           O
ATOM   4964  HA  SER A 320      36.814 188.476 255.006  1.00 20.00           H
ATOM   4965  CB  SER A 320      37.343 190.091 253.683  1.00 20.00           C
ATOM   4966 1HB  SER A 320      36.411 190.593 253.942  1.00 20.00           H
ATOM   4967 2HB  SER A 320      38.116 190.858 253.640  1.00 20.00           H
ATOM   4968  OG  SER A 320      37.212 189.478 252.404  1.00 20.00           O
ATOM   4969  HG  SER A 320      36.983 190.167 251.716  1.00 20.00           H
ATOM   4970  HN  SER A 320      38.644 190.536 255.915  1.00 20.00           H
ATOM   4971  N   PHE A 321      38.562 186.890 254.246  1.00 20.00           N
ATOM   4972  CA  PHE A 321      39.481 185.953 253.624  1.00 20.00           C
ATOM   4973  C   PHE A 321      39.813 186.379 252.192  1.00 20.00           C
ATOM   4974  O   PHE A 321      40.974 186.353 251.786  1.00 20.00           O
ATOM   4975  HA  PHE A 321      40.393 185.949 254.220  1.00 20.00           H
ATOM   4976  CB  PHE A 321      38.779 184.594 253.589  1.00 20.00           C
ATOM   4977 1HB  PHE A 321      38.813 184.153 254.585  1.00 20.00           H
ATOM   4978 2HB  PHE A 321      37.728 184.746 253.344  1.00 20.00           H
ATOM   4979  CG  PHE A 321      39.383 183.606 252.588  1.00 20.00           C
ATOM   4980  CD1 PHE A 321      40.583 183.022 252.850  1.00 20.00           C
ATOM   4981  HD1 PHE A 321      41.114 183.258 253.772  1.00 20.00           H
ATOM   4982  HD2 PHE A 321      37.758 183.781 251.229  1.00 20.00           H
ATOM   4983  CD2 PHE A 321      38.720 183.313 251.438  1.00 20.00           C
ATOM   4984  CE1 PHE A 321      41.144 182.106 251.921  1.00 20.00           C
ATOM   4985  HE1 PHE A 321      42.106 181.638 252.130  1.00 20.00           H
ATOM   4986  CE2 PHE A 321      39.280 182.396 250.509  1.00 20.00           C
ATOM   4987  HE2 PHE A 321      38.749 182.161 249.587  1.00 20.00           H
ATOM   4988  CZ  PHE A 321      40.481 181.812 250.771  1.00 20.00           C
ATOM   4989  HZ  PHE A 321      40.911 181.109 250.058  1.00 20.00           H
ATOM   4990  HN  PHE A 321      37.723 186.483 254.607  1.00 20.00           H
ATOM   4991  N   ARG A 322      38.772 186.761 251.466  1.00 20.00           N
ATOM   4992  CA  ARG A 322      38.937 187.181 250.085  1.00 20.00           C
ATOM   4993  C   ARG A 322      39.944 188.329 249.996  1.00 20.00           C
[truncated: 1,385,112 more chars]
